# Supplementary material for: Pancreatic Cancer Stem Cells Co-Expressing SOX2, OCT4, and TERThigh Represent an Aggressive Subpopulation
Source: Cells. 2026 Jan 11;15(2):129. doi: 10.3390/cells15020129 (PMC12839176; doi:10.3390/cells15020129)
Supplement: Supplementary file 1 [file cells-15-00129-s001.zip]

Archive with 1 entries (1 files):
- cells-4083289-supplementary.csv
