# Supplementary material for: Pancreatic Cancer Stem Cells Co-Expressing SOX2, OCT4, and TERThigh Represent an Aggressive Subpopulation
Source: Cells. 2026 Jan 11;15(2):129. doi: 10.3390/cells15020129 (PMC12839176; doi:10.3390/cells15020129)
Supplement: Supplementary file 1 [file cells-15-00129-s001.zip › cells-4083289-supplementary.csv]

pert_iname	nsample	moa	target_name	fdr_q_nlog10	norm_cs
ICI-63197	6	Phosphodiesterase inhibitor	-666	15.6536	-1.9769
kenpaullone	3	CDK inhibitor|GSK inhibitor	GSK3B|CDK1|CDK5|CDK2|LCK|CCNB1	15.6536	-1.9716
PG-9	2	Acetylcholine receptor agonist	-666	15.6536	-1.9587
milnacipran	2	Serotonin receptor antagonist	SLC6A2|SLC6A4|GRIN1|GRIN2A|GRIN2B|GRIN2C|GRIN2D|GRIN3A|GRIN3B	15.6536	-1.9291
tazarotene	2	Retinoid receptor agonist	RARG|RARA|RARB|ODC1|RXRB	15.6536	-1.9285
clozapine	2	Serotonin receptor antagonist|Dopamine receptor antagonist	DRD4|DRD2|DRD3|HTR2A|ADRA1A|ADRA1B|CHRM1|DRD1|HRH1|HRH4|HTR1A|HTR1B|HTR1D|HTR1E|HTR2C|HTR6|HTR7|CYP2C19|ADRA1D|ADRA2A|ADRA2B|ADRA2C|CALY|CHRM2|CHRM3|CHRM4|CHRM5|DRD5|HTR1F|HTR2B|HTR3A|HTR5A	15.6536	-1.9273
eplerenone	2	Cytochrome P450 inhibitor	NR3C2|CYP3A5	15.6536	-1.925
KI-8751	3	VEGFR inhibitor|KIT inhibitor|PDGFR inhibitor	KDR	15.6536	-1.919
ebselen	3	Cyclooxygenase inhibitor|Glutathione peroxidase agonist|H+/K+-ATPase inhibitor|Nitric oxide synthase inhibitor	LTB4R|NOX3|ALB	15.6536	-1.9134
paclitaxel	3	Tubulin inhibitor	TUBB|NR1I2|ABCB1|CYP2C8|BCL2|MAP2|MAP4|MAPT|TLR4|TUBB1	15.6536	-1.9066
probenecid	3	Uricosuric	SLC22A6|SLC22A11|SLC22A8|ABCC1|TRPV2|PANX1|SLCO1C1	15.6536	-1.8994
maprotiline	2	Norepinephrine reuptake inhibitor|Tricyclic antidepressant	SLC6A2|ADRA1A|ADRA1B|ADRA1D|ADRA2A|ADRA2B|ADRA2C|CHRM1|CHRM2|CHRM3|CHRM4|CHRM5|DRD2|HRH1|HTR2A|HTR2C|HTR7	15.6536	-1.8981
nisoxetine	2	Norepinephrine inhibitor	SLC6A2|SLC6A3|SLC6A4	15.6536	-1.8981
VU-0365114-2	5	M5 modulator	CHRM5	15.6536	-1.8949
SB-525334	3	TGF-beta receptor inhibitor	TGFBR1	15.6536	-1.8929
dipraglurant	2	Glutamate receptor antagonist	GRM5	15.6536	-1.88
PFI-1	2	Bromodomain inhibitor	BRD4	15.6536	-1.8797
valproic-acid	2	HDAC inhibitor|GABA receptor agonist|Voltage-gated sodium channel blocker	HDAC1|SCN1A|SCN3A|ABAT|ALDH5A1|ACADSB|HDAC2|HDAC9|OGDH|SCN10A|SCN11A|SCN1B|SCN2A|SCN2B|SCN3B|SCN4A|SCN4B|SCN5A|SCN7A|SCN8A|SCN9A	15.6536	-1.8756
BRD-K78844995	5	Sigma receptor agonist	-666	15.6536	-1.8754
BRD-A95513702	3	Aromatase inhibitor	-666	15.6536	-1.8642
L-701324	6	Glutamate receptor antagonist	GRIN1|GRIN2A|GRIN2B|GRIN2C|GRIN2D	15.6536	-1.8524
warfarin	5	Vitamin K antagonist	VKORC1|CYP2C19|CYP2C8|CYP4F2	15.6536	-1.8384
NS-3694	5	Glutamate receptor antagonist	CASP9	15.6536	-1.8383
naproxen	3	Cyclooxygenase inhibitor	PTGS2|PTGS1	15.6536	-1.8299
bifonazole	2	Sterol demethylase inhibitor	CYP2B6	15.6536	-1.8286
quiflapon	3	Leukotriene inhibitor	ALOX5AP|ALOX5	15.6536	-1.8281
dorzolamide	2	Carbonic anhydrase inhibitor	CA2|CA1|CA12|CA14|CA4|CA7	15.6536	-1.8258
KN-62	2	Calcium channel blocker|Purinergic receptor antagonist	P2RX7|CAMK2A|AKT1|CHEK1|LCK|MAPK1|MAPK11|MAPK12|MAPK14|MAPK8|PRKCA|ROCK1|RPS6KB1|SGK1	15.6536	-1.8256
BRD-A96799240	2	Retinoid receptor antagonist	-666	15.6536	-1.8231
pimozide	2	Dopamine receptor antagonist	DRD2|DRD3|HTR2A|CACNA1I|CALM1|DRD1|DRD4|DRD5|HRH1|HTR1A|KCNA10|KCNH2	15.6536	-1.8216
acifran	2	Cholesterol inhibitor	HCAR2|HCAR3	15.6536	-1.8177
XMD-1150	3	LRRK inhibitor	LRRK2	15.6536	-1.8175
budesonide	5	Glucocorticoid receptor agonist	NR3C1|CYP3A5|CYP3A7	15.6536	-1.8127
brivanib	4	FGFR inhibitor|VEGFR inhibitor	FGFR1|KDR|FLT1|FGFR2|FGFR3|FLT4|CYP3A4|KCNH2	15.6536	-1.8123
esomeprazole	2	Proton pump inhibitor	-666	15.6536	-1.8096
BRD-A47364545	2	Sigma receptor agonist	-666	15.6536	-1.8093
calcitriol	5	Vitamin D receptor agonist	VDR|CYP3A5	15.6536	-1.8087
ipsapirone	2	Serotonin receptor agonist	HTR1A	15.6536	-1.8072
curcumin	3	Cyclooxygenase inhibitor|Histone acetyltransferase inhibitor|Lipoxygenase inhibitor|NFKB inhibitor	PTGS1|PTGS2|CCND1|DNMT1|G6PC|MAPT|APP|CA1|CA12|CA14|CA2|CA4|CA6|CA9|CYP3A4|DNMT3B|EP300|MMP13|MMP9|NOS2|XDH	15.6536	-1.807
emetine	3	Protein synthesis inhibitor	RPS2	15.6536	-1.8066
necrostatin-1	4	RIPK inhibitor	IDO1|KRR1|RIPK1	15.6536	-1.8046
sorafenib	2	RAF inhibitor|FLT3 inhibitor|KIT inhibitor|PDGFR inhibitor|RET inhibitor|VEGFR inhibitor	RET|BRAF|FLT3|KDR|RAF1|FLT1|FLT4|KIT|DDR2|PDGFRB|FGFR1|CYP2B6|CYP2C8|CYP3A5|PDGFB|SLCO1B3	15.6536	-1.8045
imatinib	3	PDGFR inhibitor|Bcr-Abl inhibitor|KIT inhibitor	ABL1|KIT|PDGFRA|BCR|CSF1R|PDGFRB|ABCG2|CYP2C19|CYP2C8|CYP3A5|DDR1|NTRK1|RET	15.6536	-1.8024
imatinib	2	PDGFR inhibitor|Bcr-Abl inhibitor|KIT inhibitor	ABL1|KIT|PDGFRA|BCR|CSF1R|PDGFRB|ABCG2|CYP2C19|CYP2C8|CYP3A5|DDR1|NTRK1|RET	15.6536	-1.8017
ABT-737	2	BCL inhibitor	BCL2|BCL2L1|BCL2L2	15.6536	-1.8003
dipyridamole	2	Phosphodiesterase inhibitor	PDE5A|ADA|PDE10A|PDE4A|PDE7B|PDE8A|PDE8B|SLC29A1|PDE1A|PDE1B|PDE1C|PDE2A|PDE3A|PDE3B|PDE4B|PDE4C|PDE4D|PDE6A|PDE6B|PDE6C|PDE6D|PDE6G|PDE6H|PDE7A|PDE9A	15.6536	-1.7999
semagacestat	2	Gamma secretase inhibitor	PSEN1	15.6536	-1.7989
IKK-16	3	IKK inhibitor	IKBKB	15.6536	-1.7972
L-670596	2	Prostanoid receptor antagonist	-666	15.6536	-1.7929
prilocaine	5	Anesthetic - local	SCN5A|SCN10A|SCN11A|SCN1A|SCN2A|SCN3A|SCN4A|SCN7A|SCN8A|SCN9A	15.6536	-1.7916
GW-9508	2	Fatty acid receptor agonist|Free fatty acid receptor agonist|G protein-coupled receptor agonist	FFAR1|FFAR4	15.6536	-1.7876
mianserin	3	Serotonin receptor antagonist	HTR2A|HTR2C|ADRA1A|ADRA1B|ADRA1D|HRH1|HTR2B|HTR6|HTR7|ADRA2A|ADRA2B|ADRA2C|DRD1|DRD2|DRD3|DRD5|HRH2|HRH4|HTR1A|HTR1F|OPRK1|SLC6A2|SLC6A3|SLC6A4	15.6536	-1.7866
warfarin	2	Vitamin K antagonist	VKORC1|CYP2C19|CYP2C8|CYP4F2	15.6536	-1.7864
pramipexole	2	Dopamine receptor agonist	DRD3|DRD2|ADRA2A|ADRA2B|ADRA2C|DRD1|DRD4|DRD5|HTR1A|HTR1B|HTR1D|HTR2A|HTR2B|HTR2C	15.6536	-1.7854
radezolid	2	Bacterial 30S ribosomal subunit inhibitor|Bacterial 50S ribosomal subunit inhibitor	-666	15.6536	-1.7841
BRD-K29133151	2	Thromboxane receptor antagonist	-666	15.6536	-1.7817
estramustine-phosphate	3	DNA inhibitor|DNA alkylating agent|Estrogen receptor agonist|Tubulin inhibitor	ESR1|ESR2|MAP1A|MAP2	15.6536	-1.7801
melperone	3	Dopamine receptor antagonist|Serotonin receptor antagonist	DRD2|HTR1A|HTR2A	15.6536	-1.7788
hypoxanthine	3	PARP inhibitor	PNP	15.6536	-1.7788
glycopyrrolate	2	Acetylcholine receptor antagonist	CHRM3|CHRM1|CHRM2|CHRM4|CHRM5	15.6536	-1.7776
methapyrilene	2	Histamine receptor antagonist	HRH1	15.6536	-1.7773
moracizine	2	Sodium channel inhibitor	SCN5A	15.6536	-1.7771
pentylenetetrazol	3	GABA receptor antagonist	-666	15.6536	-1.7766
volasertib	3	PLK inhibitor	PLK1	15.6536	-1.7754
AG-957	3	Protein tyrosine kinase inhibitor	ABL1|EGFR	15.6536	-1.775
benperidol	3	Dopamine receptor antagonist	DRD2	15.6536	-1.7749
BRD-K79511609	3	Adenosine receptor agonist	ADORA1|ADORA2A|ADORA2B	15.6536	-1.7732
grazoprevir	3	HCV inhibitor	-666	15.6536	-1.7724
pepstatin	2	Aspartic protease inhibitor	CTSB|CTSD|CTSL|REN	15.6536	-1.7705
paxilline	3	Potassium channel antagonist	KCNMA1	15.6536	-1.7672
methysergide	5	Serotonin receptor antagonist	HTR2C|HTR1B|HTR1E|HTR1F|HTR2A|HTR2B|HTR7|HTR1A|HTR1D|HTR5A|HTR6	15.6536	-1.7666
cefoxitin	2	Bacterial cell wall synthesis inhibitor	-666	15.6536	-1.7665
nornicotine	3	Acetylcholine receptor agonist	-666	15.6536	-1.7659
ceforanide	4	Penicillin binding protein inhibitor	-666	15.6536	-1.7645
triclosan	3	Enoyl-[acyl-carrier-protein] reductase [NADH] inhibitor	DNMT1	15.6536	-1.7645
apixaban	2	Coagulation factor inhibitor	F10|CYP2C19|CYP2C8|CYP2J2	15.6536	-1.7642
ingenol-mebutate	2	PKC activator	PRKCD|PRKCA|PRKCB|PRKCE|PRKCG	15.6536	-1.7641
lucitanib	3	FGFR inhibitor|VEGFR inhibitor	FGFR1|FLT1|KDR|FGFR2|FLT4|CSF1R|KIT|PDGFRA|PDGFRB|RET	15.6536	-1.763
mefexamide	3	Psychoactive drug	-666	15.6536	-1.7622
selinidin	2	Mast cell stabilizer	-666	15.6536	-1.7582
fenofibrate	3	PPAR receptor agonist	PPARA|APOA1|CYP2C19|CYP2C8|MMP25	15.6536	-1.758
BRD-K92490248	3	Glutathione transferase stimulant	-666	15.6536	-1.7572
PD-173074	3	FGFR inhibitor|VEGFR inhibitor	FGFR1|FGFR3|FGFR2|FGFR4|FLT1|FLT4|KDR|PDGFRA|PDGFRB	15.6536	-1.7559
BRD-K97440753	2	Adrenergic receptor antagonist|Prolactin inhibitor	HTR2A|ADRA1A|ADRB1|DRD1|DRD2|DRD3|DRD4|DRD5|HTR1A|HTR3A|HTR4|HTR5A|HTR6|HTR7	15.6536	-1.7559
BRD-A02367930	3	Estrogen receptor agonist|DNA directed DNA polymerase stimunlant|Estrogenic component in oral contraceptives	ESR1|CYP2C8|ESR2|NR1I2	15.6536	-1.7551
polydatin	3	ICAM1 inhibitor	XDH|ICAM1	15.6536	-1.7544
tebipenem	3	Bacterial cell wall synthesis inhibitor	CNR1	15.6536	-1.7544
nialamide	2	Monoamine oxidase inhibitor	COMT|MAOA|MAOB	15.6536	-1.7539
otenzepad	3	Acetylcholine receptor antagonist	CHRM2|CHRM1|CHRM3|CHRM4|CHRM5	15.6536	-1.7525
quinoclamine	2	Algicide	-666	15.6536	-1.7517
phenamil	2	TRPV antagonist	PKD2L1	15.6536	-1.7513
SEW-2871	3	Lysophospholipid receptor agonist	S1PR1	15.6536	-1.7501
ketanserin	3	Serotonin receptor antagonist	HTR2A|HTR2C|ADRA1A|ADRA1B|ADRA1D|DRD1|DRD5|HTR1A|HTR1B|HTR1D|HTR2B|HTR5A|HTR7|SLC18A1|SLC18A2	15.6536	-1.75
trilostane	2	3beta-hydroxy-delta5-steroid dehydrogenase inhibitor	ESR2|ESR1|HSD3B2|JUN|NR3C1|HSD3B1	15.6536	-1.7497
oligomycin-c	3	ATP synthase inhibitor|ATPase inhibitor	ATP5A1	15.6536	-1.7487
evoxine	3	Furoquinoline alkaloid	-666	15.6536	-1.7444
isoniazid	2	Bacterial cell wall synthesis inhibitor|Cyclooxygenase inhibitor	CYP2E1|CYP1A2|CYP2C19|CYP2C8|CYP3A4	15.6536	-1.7442
LY-2090314	3	GSK inhibitor	GSK3B	15.6536	-1.7433
narlaprevir	3	HCV inhibitor	-666	15.6536	-1.7428
pazopanib	2	VEGFR inhibitor|KIT inhibitor|PDGFR inhibitor	KDR|KIT|FLT1|FLT4|PDGFRB|PDGFRA|BRAF|CYP2B6|CYP2C8|CYP2E1|DDR2|CSF1R|FGF1|FGFR1|FGFR3|ITK|SH2B3	15.6536	-1.7425
felbamate	3	Glutamate receptor antagonist	GRIN2A|GRIN2B|GRIN3A|GRIN1|GRIN2C|GRIN2D|GRIN3B	15.6536	-1.7418
proxyfan	3	Histamine receptor antagonist	HRH3	15.6536	-1.7399
tetrahydrobiopterin	5	Nitric oxide stimulant|Nitric oxide synthase stimulant|Phenylalanine 4-hydroxylase stimulant	PAH|TH	15.6536	-1.7398
tyrphostin-51	4	EGFR inhibitor	-666	15.6536	-1.7394
sulfafurazole	2	Bacterial antifolate	-666	15.6536	-1.7377
nateglinide	3	Insulin secretagogue	ABCC8|KCNJ11|CYP3A4|INS|KCNJ10|PPARG	15.6536	-1.7371
lawsone	3	Coloring agent	-666	15.6536	-1.7364
droperidol	2	Dopamine receptor antagonist	DRD2|ADRA1A|DRD3|DRD4|HTR2A	15.6536	-1.7359
nitrazepam	2	Benzodiazepine receptor agonist	GABRA1	15.6536	-1.7355
tranylcypromine	2	Monoamine oxidase inhibitor	MAOA|MAOB|KDM1A|CYP2A6	15.6536	-1.7352
CHIR-99021	2	GSK inhibitor	CDK1|GSK3A|GSK3B|MAPK1	15.6536	-1.7346
amidopyrine	2	Analgesic	-666	15.6536	-1.7343
NSC-663284	3	CDC inhibitor	CDC25A|CDC25B|CDC25C	15.6536	-1.7335
nocodazole	3	Tubulin inhibitor	HPGDS	15.6536	-1.7334
6-aminochrysene	2	Transferase inhibitor	-666	15.6536	-1.7329
methyllidocaine	3	Antiarrhythmic	-666	15.6536	-1.7306
nifekalant	4	Potassium channel antagonist	-666	15.6536	-1.7306
indobufen	3	Cyclooxygenase inhibitor|Platelet aggregation inhibitor	PTGS1|PTGS2	15.6536	-1.7302
acetohexamide	2	ATP channel blocker	ABCC8|KCNJ1|KCNJ10|KCNJ11	15.6536	-1.7287
FPL-55712	2	Leukotriene receptor antagonist	-666	15.6536	-1.7279
CHIR-99021	2	GSK inhibitor	CDK1|GSK3A|GSK3B|MAPK1	15.6536	-1.7271
proadifen	4	Nitric oxide synthase inhibitor	NOS1	15.6536	-1.7267
dinoprost	3	Prostacyclin analog	PTGFR|PTGDR|PTGER1|PTGER3|PTGER4|PTGDR2|PTGER2|PTGIR|TBXA2R	15.6536	-1.7258
LY-215490	2	Glutamate receptor antagonist	GRIA1|GRIA2|GRIA3|GRIA4|GRIK1	15.6536	-1.7256
enalaprilat	2	ACE inhibitor	ACE	15.6536	-1.725
levamisole	3	Acetylcholine receptor agonist	ALPL|ALPPL2|CHRNA3	15.6536	-1.7249
raltegravir	2	HIV inhibitor	-666	15.6536	-1.7244
prostaglandin-b2	3	Prostanoid receptor antagonist	-666	15.6536	-1.7232
SB-216763	5	GSK inhibitor	GSK3B|CCNA2|CDK2|GSK3A	15.6536	-1.7221
modafinil	3	Adrenergic receptor agonist	SLC6A3|CYP1A2|CYP2B6|CYP2C19|CYP3A4|CYP3A5|ADRA1B	15.6536	-1.7216
BRD-K03670461	4	EGFR inhibitor	EGFR	15.6536	-1.7213
senicapoc	2	Potassium channel blocker	KCNN4	15.6536	-1.7211
SB-216763	5	GSK inhibitor	GSK3B|CCNA2|CDK2|GSK3A	15.6536	-1.7206
lobenzarit	3	Immunosuppressant	-666	15.6536	-1.7192
BRD-A66861218	2	Anti-inflammatory agent	-666	15.6536	-1.7187
ST-91	3	Adrenergic receptor agonist	-666	15.6536	-1.7181
oltipraz	3	NRF2 activator	CYP2B6|NFE2L2|ANG	15.6536	-1.7174
conivaptan	3	Vasopressin receptor antagonist	AVPR1A|AVPR2|OXT|OXTR	15.6536	-1.717
chloroquine	5	Antimalarial	CYP2C8|GSTA2|MRGPRX1|TLR9|TNF	15.6536	-1.7164
DPI-201106	3	Sodium channel activator	ADRB2	15.6536	-1.7154
cloxacillin	2	Bacterial cell wall synthesis inhibitor	-666	15.6536	-1.7152
repsox	3	TGF-beta receptor inhibitor	TGFBR1	15.6536	-1.7144
tyrphostin	3	EGFR inhibitor	ERBB2	15.6536	-1.7117
cytisine	3	Acetylcholine receptor agonist	CHRNA4|CHRNB2|CHRNA2|CHRNA3|CHRNA7|CHRNA6|CHRNB4	15.6536	-1.7116
racecadotril	2	Enkephalinase inhibitor	MME	15.6536	-1.7111
filgotinib	3	JAK inhibitor	JAK1|JAK2|JAK3|TYK2	15.6536	-1.7109
cytisine	2	Acetylcholine receptor agonist	CHRNA4|CHRNB2|CHRNA2|CHRNA3|CHRNA7|CHRNA6|CHRNB4	15.6536	-1.7101
denbufylline	3	Phosphodiesterase inhibitor	-666	15.6536	-1.7091
azacitidine	3	DNA inhibitor	DNMT1|DNMT3A	15.6536	-1.7073
SKF-77434	3	Dopamine receptor agonist	DRD1	15.6536	-1.7068
ODQ	3	Guanylyl cyclase inhibitor	GUCY1A2|GUCY1A3|GUCY1B3	15.6536	-1.7054
W-13	2	Calmodulin inhibitor	CALM1|MYLK|PDE1A	15.6536	-1.7053
oxaprozin	5	Cyclooxygenase inhibitor	PTGS1|PTGS2	15.6536	-1.7046
robustic-acid	5	CAMP inhibitor	-666	15.6536	-1.7045
fluprostenol	2	Prostanoid receptor agonist	-666	15.6536	-1.7037
candesartan-cilextil	3	Angiotensin receptor antagonist	AGTR1|AGTR2	15.6536	-1.7034
BRD-A20131130	2	Adenylyl cyclase inhibitor	-666	15.6536	-1.7032
kinetin-riboside	3	Apoptosis stimulant	-666	15.6536	-1.7014
CHIR-99021	3	GSK inhibitor	CDK1|GSK3A|GSK3B|MAPK1	15.6536	-1.7009
veliparib	3	PARP inhibitor	PARP1|PARP2	15.6536	-1.6998
dolastatin-10	3	Tubulin inhibitor|Immunostimulant	TUBB	15.6536	-1.6977
doxylamine	2	Histamine receptor antagonist	HRH1|CHRM1	15.6536	-1.6975
ATN-161	3	Integrin inhibitor	ITGA5|ITGAV|ITGB1|ITGB3|ITGB5	15.6536	-1.6967
prostaglandin	4	Prostanoid receptor antagonist	PTGDR2|PTGDR	15.6536	-1.6964
lorglumide	2	CCK receptor antagonist	CCKAR|CCKBR	15.6536	-1.6954
KF-38789	3	P selectin inhibitor	SELP	15.6536	-1.6952
benzthiazide	2	Carbonic anhydrase inhibitor	CA2|SLC12A3|CA1|CA12|CA4|CA9	15.6536	-1.6951
ML-130	3	NOD1 inhibitor	-666	15.6536	-1.695
BRD-K40853697	2	STAT inhibitor	-666	15.6536	-1.695
azacyclonol	3	Histamine receptor antagonist	HRH1	15.6536	-1.6945
seneciphylline	5	Cytochrome P450 inhibitor	-666	15.6536	-1.6941
NSI-189	2	Neurotrophic agent	-666	15.6536	-1.6941
medroxyprogesterone-acetate	2	Progesterone receptor agonist	PGR	15.6536	-1.6936
anisomycin	3	DNA inhibitor	RPL10L|RPL11|RPL13A|RPL15|RPL19|RPL23|RPL23A|RPL26L1|RPL3|RPL37|RPL8|RSL24D1|SNU13	15.6536	-1.6936
chrysin	2	Breast cancer resistance protein inhibitor	ABCG2|AKR1B1|CDK6|CYP19A1|CYP1B1	15.6536	-1.6935
aminoglutethimide	2	Glucocorticoid receptor antagonist	CYP19A1|CYP11A1|NR3C1	15.6536	-1.6934
AG-957	3	Protein tyrosine kinase inhibitor	ABL1|EGFR	15.6536	-1.6933
Y-39983	2	Rho associated kinase inhibitor	ROCK1|ROCK2	15.6536	-1.6927
BRD-K88741031	5	Tyrosine kinase inhibitor|EGFR inhibitor	EGFR	15.6536	-1.6916
wnt-c59	3	Porcupine inhibitor	-666	15.6536	-1.6914
finasteride	2	5-alpha reductase inhibitor	SRD5A2|SRD5A1|AR|AKR1D1	15.6536	-1.6907
NU-6027	3	CDK inhibitor	CDK2|ATR|CDK1|CCNA2	15.6536	-1.6906
dolasetron	2	Serotonin receptor antagonist	HTR3A	15.6536	-1.6905
CEP-32496	3	RAF inhibitor	BRAF|EGFR|RAF1	15.6536	-1.6898
CCT-031374	2	WNT inhibitor	CTNNB1	15.6536	-1.6894
amuvatinib	2	FLT3 inhibitor|KIT inhibitor|PDGFR inhibitor|RAD51 inhibitor|RET tyrosine kinase inhibitor	KIT|FLT3|MET|PDGFRA|AXL|MST1R|RAD51|RET	15.6536	-1.6892
BCI-540	3	Glutamate receptor agonist	-666	15.6536	-1.688
kynuramine	4	Aryl hydrocarbon receptor activator	-666	15.6536	-1.6879
dilazep	3	Adenosine receptor antagonist	SLC29A1|CACNA1C	15.6536	-1.686
ARRY-334543	2	EGFR inhibitor	ERBB2|EGFR|ERBB4	15.6536	-1.6851
solanine	3	Acetylcholinesterase inhibitor	-666	15.6536	-1.6842
sulfafurazole	3	Bacterial antifolate	-666	15.6536	-1.684
Y-39983	2	Rho associated kinase inhibitor	ROCK1|ROCK2	15.6536	-1.683
QL-XII-47	3	BTK inhibitor|Cytoplasmic tyrosine protein kinase BMX inhibitor	BTK|BMX	15.6536	-1.6827
zoxazolamine	5	Muscle relaxant	-666	15.6536	-1.6818
RS-45041-190	3	Imidazoline receptor agonist	-666	15.6536	-1.6813
suprofen	2	Cyclooxygenase inhibitor	PTGS1|PTGS2	15.6536	-1.681
XMD-892	3	MAP kinase inhibitor	-666	15.6536	-1.6808
bemegride	2	Chemoreceptor agonist	GABRA1	15.6536	-1.6802
SB-216763	2	GSK inhibitor	GSK3B|CCNA2|CDK2|GSK3A	15.6536	-1.6801
PF-04620110	2	Diacylglycerol O acyltransferase inhibitor	DGAT1	15.6536	-1.68
phenylbutazone	3	Cyclooxygenase inhibitor|Prostanoid receptor antagonist	PTGS2|PTGS1|PTGIS	15.6536	-1.6796
venlafaxine	3	Serotonin receptor antagonist|Adrenergic receptor antagonist|Norepinephrine reuptake inhibitor	SLC6A2|SLC6A4|CYP2C19|SLC6A3	15.6536	-1.679
ORG-9768	2	Adrenergic receptor antagonist	SLC6A2|ADRA2A	15.6536	-1.6783
BRD-A84389633	3	Serotonin receptor antagonist	-666	15.6536	-1.6781
testosterone	2	Aromatase inhibitor	-666	15.6536	-1.6778
clobetasol	3	Glucocorticoid receptor agonist	NR3C1|PLA2G1B	15.6536	-1.6774
GYKI-52466	3	Glutamate receptor antagonist|Kainate receptor antagonist	GRIA1|GRIA2|GRIA3|GRIA4	15.6536	-1.6771
relcovaptan	2	Vasopressin receptor antagonist	AVPR1A|AVPR1B|AVPR2|OXTR	15.6536	-1.6756
prostaglandin	2	Prostanoid receptor antagonist	PTGDR2|PTGDR	15.6536	-1.6748
RITA	4	MDM inhibitor	MDM2|TXNRD1|TXNRD2	15.6536	-1.6735
dictamnine	2	Furoquinoline alkaloid	-666	15.6536	-1.6732
nicotinamide	3	Protein synthesis stimulant	PARP1|AOX1|CYP2E1|BST1|LDHA|SIRT5	15.6536	-1.6731
KIN-001-220	3	Aurora kinase inhibitor	-666	15.6536	-1.6725
JDTic	2	Opioid receptor antagonist	OPRK1	15.6536	-1.6722
candesartan	2	Angiotensin receptor antagonist	AGTR1	15.6536	-1.6721
ciglitazone	2	PPAR receptor agonist	PPARG|INS	15.6536	-1.6714
piromidic-acid	2	Bacterial DNA inhibitor	-666	15.6536	-1.6712
JX-401	2	P38 MAPK inhibitor	MAPK14	15.6536	-1.6708
dexamethasone	5	Glucocorticoid receptor agonist|Corticosteroid agonist|Cytochrome P450 inhibitor	NR3C1	15.6536	-1.6704
rufloxacin	5	Bacterial DNA Gyrase inhibitor	-666	15.6536	-1.6704
bethanechol	2	Acetylcholine receptor agonist	CHRM2|CHRM1|CHRM3|CHRM4	15.6536	-1.6702
glycocholic-acid	5	Cholesterol inhibitor	-666	15.6536	-1.6701
benazepril	2	ACE inhibitor	ACE	15.6536	-1.6693
tropisetron	4	Serotonin receptor antagonist	HTR3A|GLRA1|GLRA2|GLRB|HTR4	15.6536	-1.6689
vinpocetine	2	Phosphodiesterase inhibitor|Sodium channel blocker	PDE1A|SCN10A|PDE1C	15.6536	-1.6689
XE-991	3	Potassium channel antagonist	KCNQ1|KCNQ2|KCNQ3|KCNQ4|KCNQ5	15.6536	-1.6687
tolbutamide	2	ATP channel blocker	ABCC8|KCNJ11|CYP2B6|CYP2C19|CYP2C8|KCNJ1|KCNJ8	15.6536	-1.6686
tyrphostin-51	5	EGFR inhibitor	-666	15.6536	-1.6686
embelin	3	HCV inhibitor|XIAP inhibitor	XIAP	15.6536	-1.6681
brivanib	3	FGFR inhibitor|VEGFR inhibitor	FGFR1|KDR|FLT1|FGFR2|FGFR3|FLT4|CYP3A4|KCNH2	15.6536	-1.668
BRD-A63236097	2	Tumor necrosis factor production inhibitor	NFKB1	15.6536	-1.6676
PNU-96415E	2	Dopamine receptor antagonist	-666	15.6536	-1.6672
ME-0328	3	PARP inhibitor	PARP3|PARP1	15.6536	-1.6664
merimepodib	3	Inosine monophosphate dehydrogenase inhibitor	IMPDH1	15.6536	-1.6662
CAY-10415	5	Insulin sensitizer	INS	15.6536	-1.6662
bromhexine	3	Mucolytic	-666	15.6536	-1.6662
imatinib	2	PDGFR inhibitor|Bcr-Abl inhibitor|KIT inhibitor	ABL1|KIT|PDGFRA|BCR|CSF1R|PDGFRB|ABCG2|CYP2C19|CYP2C8|CYP3A5|DDR1|NTRK1|RET	15.6536	-1.6662
IC-261	5	Casein kinase inhibitor	CSNK1E|CSNK1A1|CSNK1D|CSNK1G2	15.6536	-1.6653
tinidazole	5	Bacterial DNA inhibitor	-666	15.6536	-1.6649
secnidazole	2	Acetylcholinesterase inhibitor|Tubulin inhibitor	-666	15.6536	-1.6647
montelukast	3	Leukotriene receptor antagonist	CYSLTR1|CYP2C8|ALOX5	15.6536	-1.664
mCPP	2	Serotonin receptor agonist	HTR2B|HTR2C|HTR1D|HTR2A|HTR1A|HTR1E|HTR6	15.6536	-1.6637
kenpaullone	3	CDK inhibitor|GSK inhibitor	GSK3B|CDK1|CDK5|CDK2|LCK|CCNB1	15.6536	-1.6636
kinetin-riboside	5	Apoptosis stimulant	-666	15.6536	-1.6628
brexpiprazole	3	Dopamine receptor antagonist	DRD2|HTR1A|HTR2A|DRD3	15.6536	-1.6624
fluticasone	5	Glucocorticoid receptor agonist	NR3C1|PGR	15.6536	-1.6622
GSK-1904529A	3	IGF-1 inhibitor	IGF1R|INSR	15.6536	-1.6621
JNJ-38877605	2	MET inhibitor	MET	15.6536	-1.6612
veliparib	2	PARP inhibitor	PARP1|PARP2	15.6536	-1.6611
rigosertib	2	Cell cycle inhibitor|PLK inhibitor	PLK1|MCL1	15.6536	-1.6607
DAU-5884	2	Acetylcholine receptor antagonist	CHRM3|CHRM1	15.6536	-1.6597
skimmianine	3	Acetylcholinesterase inhibitor|Furoquinoline alkaloid	-666	15.6536	-1.6597
WR-216174	5	PFMRK inhibitor	-666	15.6536	-1.6596
enobosarm	3	Androgen receptor antagonist	AR	15.6536	-1.6596
L-2167	5	PPAR receptor agonist	PPARD	15.6536	-1.6594
isoniazid	2	Bacterial cell wall synthesis inhibitor|Cyclooxygenase inhibitor	CYP2E1|CYP1A2|CYP2C19|CYP2C8|CYP3A4	15.6536	-1.6589
BRD-K97019106	4	Acetylcholine receptor agonist	-666	15.6536	-1.6585
dichlorodiamine-platinum	3	Carcinogen	-666	15.6536	-1.6583
RG-14620	2	EGFR inhibitor	EGFR	15.6536	-1.6581
ONO-4059	3	BTK inhibitor	BTK	15.6536	-1.658
BMS-906024	3	Gamma secretase inhibitor	-666	15.6536	-1.6568
CGP-52411	2	EGFR inhibitor	EGFR	15.6536	-1.6563
diosmin	2	Aryl hydrocarbon receptor agonist|Capillary stabilizing agent	AHR	15.6536	-1.656
CGP-52411	3	EGFR inhibitor	EGFR	15.6536	-1.6559
SU-11274	3	Hepatocyte growth factor receptor inhibitor|Tyrosine kinase inhibitor	MET	15.6536	-1.6554
thenoyltrifluoroacetone	3	Chelating agent	CES1	15.6536	-1.6545
ALW-II-38-3	3	Ephrin inhibitor	DDR1	15.6536	-1.6545
TAK-715	4	P38 MAPK inhibitor	MAPK14|TNF	15.6536	-1.654
salirasib	2	MTOR inhibitor	TRPA1|MTOR	15.6536	-1.6539
ciprofibrate	5	PPAR receptor agonist	PPARA|LPL	15.6536	-1.6534
tiabendazole	3	Angiogenesis inhibitor	-666	15.6536	-1.6532
BRD-A92800748	2	TIE inhibitor	-666	15.6536	-1.653
blebbistatin	4	ATPase inhibitor	-666	15.6536	-1.6515
L-692585	5	Growth hormone releasing peptide ligand agonist	GHSR	15.6536	-1.6513
UNC-1215	2	L3MBTL antagonist	L3MBTL3	15.6536	-1.6513
clocortolone-pivalate	3	Steroid	NR3C1|PLA2G1B	15.6536	-1.6511
vanoxerine	2	Dopamine receptor antagonist	SLC6A3|MAOA|MAOB	15.6536	-1.6509
linopirdine	2	Potassium channel antagonist	KCNQ2|KCNQ3|KCNQ4|KCNQ5	15.6536	-1.6506
oxybuprocaine	3	Anesthetic - local	SCN10A	15.6536	-1.6497
bupivacaine	2	Sodium channel inhibitor	SCN9A|KCNA5|PTGER1|SCN10A|SCN4A	15.6536	-1.6492
MLN-4924	3	Nedd activating enzyme inhibitor	NAE1|UBA3	15.6536	-1.6491
bromhexine	3	Mucolytic	-666	15.6536	-1.6489
MK-2461	2	FGFR inhibitor|VEGFR inhibitor	FGFR1|FGFR2|FGFR3|FLT1|FLT3|MET|FLT4|KDR|MERTK|MST1R|NTRK1|NTRK2|PDGFRB	15.6536	-1.6481
BRD-K47869605	3	Tubulin inhibitor	IGF1R|TOP2A|TUBA4A|TUBB	15.6536	-1.6478
BRD-K09991945	3	PKC inhibitor	GSK3B	15.6536	-1.6475
estramustine	3	DNA inhibitor	ESR1|ESR2|MAP1A|MAP2	15.6536	-1.6472
NVP-BGJ398	3	FGFR inhibitor	FGFR1|FGFR2|FGFR3|FGFR4|KDR	15.6536	-1.6463
tyrphostin	3	EGFR inhibitor	ERBB2	15.6536	-1.6461
thalidomide	3	TNF inhibitor	TNF|CRBN|CYP1A2|CYP2B6|CYP2C19|CYP3A5|FGFR2|NFKB1|ORM1|ORM2|PTGS2	15.6536	-1.6458
roquinimex	2	Angiogenesis inhibitor|TNF inhibitor	-666	15.6536	-1.6457
CGP-12177	2	Adrenergic receptor agonist	ADRB3|ADRB1|ADRB2	15.6536	-1.6456
NF-449	3	Purinergic receptor antagonist	P2RX1	15.6536	-1.6451
BAY-K8644	3	Calcium channel activator	-666	15.6536	-1.6444
KIN001-244	4	PDK1 Inhibitor	PDPK1	15.6536	-1.6435
AT-9283	3	Aurora kinase inhibitor|Abl inhibitor|Bcr-Abl inhibitor|FLT3 inhibitor|JAK inhibitor|Protein kinase inhibitor|Tubulin inhibitor	JAK2|AURKA|AURKB|JAK3|ABL1|BCR|FLT3|RPS6KA6|STK17A	15.6536	-1.6432
fenoldopam	3	Dopamine receptor agonist	DRD1|ADRA1A|ADRA1B|ADRA1D|ADRA2A|ADRA2B|ADRA2C|DRD4|DRD5	15.6536	-1.6429
flunarizine	3	Calcium channel blocker	CACNA1G|CACNA1H|CYP2J2|CACNA1I|CALM1|HRH1	15.6536	-1.6428
buphenine	3	Adrenergic receptor agonist	ADRB2	15.6536	-1.6427
erythromycin	3	NFKB inhibitor	MLNR	15.6536	-1.6425
BS-181	3	CDK inhibitor	CDK7	15.6536	-1.6417
raclopride	3	Dopamine receptor antagonist	DRD2|DRD3|HTR1A	15.6536	-1.6417
curcumin	3	Cyclooxygenase inhibitor|Histone acetyltransferase inhibitor|Lipoxygenase inhibitor|NFKB inhibitor	PTGS1|PTGS2|CCND1|DNMT1|G6PC|MAPT|APP|CA1|CA12|CA14|CA2|CA4|CA6|CA9|CYP3A4|DNMT3B|EP300|MMP13|MMP9|NOS2|XDH	15.6536	-1.6413
clofibric-acid	3	PPAR receptor agonist	PPARA	15.6536	-1.6412
alvocidib	4	CDK inhibitor	CDK2|CDK4|CDK1|CDK6|CDK7|CDK9|CDK5|CDK8|EGFR|PYGM|BCL2|BIRC5|CCNT1|MCL1|XIAP	15.6536	-1.6411
nepafenac	3	Cyclooxygenase inhibitor	PTGS2|PTGS1	15.6536	-1.641
cyproheptadine	3	Histamine receptor antagonist	HRH1|HTR2B|ADRA1A|ADRA1B|ADRA1D|CHRM1|CHRM2|CHRM3|HTR2A|HTR2C|HTR6|HTR7	15.6536	-1.6404
kynurenic-acid	3	Glutamate receptor antagonist	GPR35|GRIN1|GRIN2A|GRIN2B	15.6536	-1.6403
nocodazole	3	Tubulin inhibitor	HPGDS	15.6536	-1.6397
PHA-665752	3	MET inhibitor	MET	15.6536	-1.6394
seneciphylline	5	Cytochrome P450 inhibitor	-666	15.6536	-1.6393
VTP-27999	3	Renin inhibitor	REN	15.6536	-1.6388
BRD-K28120222	5	NFKB inhibitor	IKBKB|RELA	15.6536	-1.6388
diphenidol	2	Acetylcholine receptor agonist	CHRM1|CHRM3|CHRM4|CHRM2	15.6536	-1.6381
SB-203580	2	P38 MAPK inhibitor	MAPK14|MAPK1|MAPK11|AKT1|ALOX5|CHEK1|CYP2D6|CYP3A4|GAK|GSK3B|LCK|MAPK10|MAPK12|MAPK8|MAPK9|PRKCA|RAF1|RIPK2|ROCK1|RPS6KB1|SGK1|SRC|TNF	15.6536	-1.6377
pifithrin-mu	2	p53 inhibitor	HSPA1A|TP53	15.6536	-1.6372
volasertib	3	PLK inhibitor	PLK1	15.6536	-1.6371
KIN001-242	3	Protein kinase inhibitor	RPS6KA3	15.6536	-1.6364
doxifluridine	3	Thymidylate synthase inhibitor	TYMS	15.6536	-1.6364
BRD-A77577770	2	Protein kinase inhibitor	-666	15.6536	-1.6363
BRD-K25690923	2	Macrophage inhibitor	-666	15.6536	-1.6355
primaquine	2	Antimalarial|DNA inhibitor	KRT7|NQO2	15.6536	-1.6355
gaboxadol	2	GABA receptor agonist	GABRD|GABRA1|GABRA2|GABRA3|GABRA4|GABRA5|GABRA6|GABRR1|GABRR2|GABRR3	15.6536	-1.6354
SU-1498	3	VEGFR inhibitor	ERBB2	15.6536	-1.6351
BRD-A92800748	3	TIE inhibitor	-666	15.6536	-1.6348
HG-6-64-01	4	RAF inhibitor	-666	15.6536	-1.6337
ivacaftor	2	CFTR channel antagonist	CFTR|CYP3A5|CYP3A7	15.6536	-1.6336
clofibric-acid	3	PPAR receptor agonist	PPARA	15.6536	-1.6334
BRD-K15107389	3	Ribosomal protein inhibitor	-666	15.6536	-1.633
dexamethasone	3	Glucocorticoid receptor agonist|Corticosteroid agonist|Cytochrome P450 inhibitor	NR3C1	15.6536	-1.6328
alisertib	3	Aurora kinase inhibitor	AURKA	15.6536	-1.6326
spiperone	5	Dopamine receptor antagonist	DRD2|ADRA1A|DRD3|DRD4|HTR1A|HTR2A|HTR7|ADRA1B|ADRA1D|DRD1|DRD5|HTR1D|HTR2B|HTR2C|HTR6	15.6536	-1.6324
GSK-J2	2	Histone demethylase inhibitor	-666	15.6536	-1.6319
cyclopentolate	5	Acetylcholine receptor antagonist	CHRM1	15.6536	-1.6304
mirin	2	MRE11A exonuclease inhibitor	MRE11A	15.6536	-1.6304
ZK-93426	3	Benzodiazepine receptor antagonist	GABRA1|GABRA2|GABRA3|GABRA5	15.6536	-1.6302
BMS-345541	3	IKK inhibitor	IKBKB|CHUK	15.6536	-1.6299
acipimox	2	Cholesterol inhibitor	HCAR2	15.6536	-1.6298
pazopanib	2	VEGFR inhibitor|KIT inhibitor|PDGFR inhibitor	KDR|KIT|FLT1|FLT4|PDGFRB|PDGFRA|BRAF|CYP2B6|CYP2C8|CYP2E1|DDR2|CSF1R|FGF1|FGFR1|FGFR3|ITK|SH2B3	15.6536	-1.6295
BRD-K61195623	3	Tubulin inhibitor|Angiogenesis inhibitor|Apoptosis stimulant	-666	15.6536	-1.6292
ranitidine	3	Histamine receptor antagonist	HRH2|SLC22A2	15.6536	-1.6292
BRD-K03670461	3	EGFR inhibitor	EGFR	15.6536	-1.6292
otilonium	3	Acetylcholine receptor antagonist	CACNA1C	15.6536	-1.6291
estrone	3	Estrogen receptor agonist|Estrogenic hormone	ESR1|ESR2	15.6536	-1.629
E-7438	3	Histone lysine methyltransferase inhibitor	EZH2	15.6536	-1.6287
limonin	4	HIV inhibitor	-666	15.6536	-1.6277
SAR-245409	3	PI3K inhibitor	MTOR|PIK3CG	15.6536	-1.6266
ebelactone-b	3	Lipase inhibitor	PNLIP	15.6536	-1.6264
L-655240	2	Thromboxane receptor antagonist	PTGES	15.6536	-1.6262
isoxicam	5	Cyclooxygenase inhibitor	PTGS1|PTGS2	15.6536	-1.6261
tiabendazole	3	Angiogenesis inhibitor	-666	15.6536	-1.6261
tamoxifen	2	Estrogen receptor antagonist|Selective estrogen receptor modulator (SERM)	ESR1|ESR2|CYP3A5|ESRRG|PLD1|PRKCD|PRKCE|PRKCQ|PRKCZ|EBP|GPER1|PRKCA|PRKCB|PRKCG|PRKCI	15.6536	-1.6257
eplerenone	2	Cytochrome P450 inhibitor	NR3C2|CYP3A5	15.6536	-1.6241
PX-12	3	Thioredoxin inhibitor	TXN|TXNRD1|TXNRD2	15.6536	-1.6239
spiramide	3	Dopamine receptor antagonist|Serotonin receptor antagonist	HTR2A|HTR1A	15.6536	-1.6236
metolazone	2	Carbonic anhydrase inhibitor	SLC12A3|CA2|CA7	15.6536	-1.6231
BRD-K09991945	4	PKC inhibitor	GSK3B	15.6536	-1.6231
ciclacillin	5	Bacterial cell wall synthesis inhibitor	-666	15.6536	-1.623
fludarabine-phosphate	3	DNA inhibitor|DNA repair enzyme inhibitor|Purine antagonist	POLA1|RRM1|DCK|POLD1|POLE|RRM2|RRM2B	15.6536	-1.6229
CP-94253	3	Serotonin receptor agonist	HTR1B	15.6536	-1.6228
GDC-0879	3	RAF inhibitor	BRAF	15.6536	-1.6227
metoprolol	3	Adrenergic receptor antagonist	ADRB1|ADRB2	15.6536	-1.6222
anacardic-acid	2	Glyceraldehyde 3-phosphate dehydrogenase inhibitor	-666	15.6536	-1.622
lorcaserin	2	Serotonin receptor agonist	HTR2C|HTR2A|HTR2B	15.6536	-1.6219
lersivirine	3	Non-nucleoside reverse transcriptase inhibitor	-666	15.6536	-1.6217
estradiol	3	Estrogen receptor agonist	-666	15.6536	-1.6215
SU-11274	3	Hepatocyte growth factor receptor inhibitor|Tyrosine kinase inhibitor	MET	15.6536	-1.6214
mecamylamine	3	Acetylcholine receptor antagonist	CHRNA2|CHRNA1|CHRNA3|CHRNA4|CHRNA6|CHRNA7	15.6536	-1.6213
PHA-767491	3	CDC inhibitor	CDK1|RPS6KB1	15.6536	-1.6212
rucaparib	3	PARP inhibitor	PARP1|PARP2	15.6536	-1.6212
medetomidine	2	Adrenergic receptor agonist	ADRA2A|ADRA2B|ADRA2C|ADRA1A|ADRA1B|ADRA1D	15.6536	-1.6208
KIN001-055	3	EGFR inhibitor|JAK inhibitor|Leukotriene inhibitor|Mediator release inhibitor	JAK3	15.6536	-1.6205
BRD-K60174629	5	Prolyl endopeptidase inhibitor	-666	15.6536	-1.6204
BRD-K76674262	3	Protein synthesis inhibitor	RPL3	15.6536	-1.6203
febuxostat	3	Xanthine oxidase inhibitor	XDH	15.6536	-1.6199
fusaric-acid	4	Dopamine receptor antagonist	DBH	15.6536	-1.6199
fatostatin	2	SREBP inhibitor	SREBF1|SREBF2	15.6536	-1.6197
BRD-K23922020	5	Acetylcholine receptor agonist	-666	15.6536	-1.6196
desoxycortone	3	Mineralocorticoid receptor agonist	NR3C2|NR3C1	15.6536	-1.6193
BML-257	2	AKT inhibitor|HCV inhibitor	AKT1	15.6536	-1.6192
BRD-K14441456	5	EGFR inhibitor	EGFR	15.6536	-1.619
ABT-751	5	Tubulin inhibitor	TUBB	15.6536	-1.6187
psoromic-acid	2	Ras GTPase inhibitor	-666	15.6536	-1.6184
methylene-blue	2	Nitric oxide production inhibitor|Guanylyl cyclase inhibitor|Monoamine oxidase inhibitor|Tau aggregation inhibitor	ACHE|MAPT	15.6536	-1.6184
BRD-K23922020	4	Acetylcholine receptor agonist	-666	15.6536	-1.6181
cinnarizine	3	Calcium channel blocker	HRH1	15.6536	-1.618
BRD-K80672993	5	Pyruvate kinase isozyme activator	-666	15.6536	-1.6173
MLN-8054	3	Aurora kinase inhibitor|Protein kinase inhibitor|Tubulin inhibitor	AURKA	15.6536	-1.6173
SU-11274	2	Hepatocyte growth factor receptor inhibitor|Tyrosine kinase inhibitor	MET	15.6536	-1.6172
BRD-K14643723	4	Carbonic anhydrase inhibitor	-666	15.6536	-1.617
brivanib	2	FGFR inhibitor|VEGFR inhibitor	FGFR1|KDR|FLT1|FGFR2|FGFR3|FLT4|CYP3A4|KCNH2	15.6536	-1.617
l-bso	5	Glutathione transferase inhibitor	-666	15.6536	-1.6167
metamizole	2	Cyclooxygenase inhibitor|Opioid receptor agonist	PTGS1	15.6536	-1.6166
cyclopenthiazide	3	Thiazide diuretic	-666	15.6536	-1.6153
trimethobenzamide	4	Histamine receptor antagonist	DRD2	15.6536	-1.6152
fraxetin	2	Antioxidant	-666	15.6536	-1.6148
sulfaphenazole	2	Dihydropteroate synthase inhibitor	DHPS	15.6536	-1.6139
amisulpride	3	Dopamine receptor antagonist	DRD2|DRD3|HTR2A|HTR7	15.6536	-1.6137
eflornithine	2	Ornithine decarboxylase inhibitor	ODC1|ARG2	15.6536	-1.613
mebeverine	3	Acetylcholine receptor antagonist	CHRM1|CHRM2|CHRM3|CHRM4	15.6536	-1.6127
doconexent	3	PPAR receptor agonist	PPARA|FFAR1|PTGS1|PTGS2	15.6536	-1.6126
I-CBP112	3	Bromodomain inhibitor	CREBBP|EP300	15.6536	-1.6125
CP-724714	2	Tyrosine kinase inhibitor|EGFR inhibitor	ERBB2	15.6536	-1.6123
6-aminochrysene	3	Transferase inhibitor	-666	15.6536	-1.6121
dorzolamide	2	Carbonic anhydrase inhibitor	CA2|CA1|CA12|CA14|CA4|CA7	15.6536	-1.6119
alda-1	2	Aldehyde dehydrogenase activator	ALDH2	15.6536	-1.6117
zoxazolamine	2	Muscle relaxant	-666	15.6536	-1.6114
propantheline	2	Acetylcholine receptor antagonist	CHRM1|CHRM2|CHRM3|CHRM4	15.6536	-1.6113
esomeprazole	2	Proton pump inhibitor	-666	15.6536	-1.6101
didanosine	3	Nucleoside reverse transcriptase inhibitor	PNP	15.6536	-1.6101
altretamine	3	DNA inhibitor	-666	15.6536	-1.6097
nimodipine	2	Calcium channel blocker	CACNA1C|NR3C2|CACNA1D|CACNA1F|CACNA1S|AHR|CACNB1|CACNB2|CACNB3|CACNB4|CFTR	15.6536	-1.6097
U-46619	5	Thromboxane receptor agonist	-666	15.6536	-1.6097
SMER-28	2	Autophagy inducer	SNCA	15.6536	-1.6094
sulbutiamine	3	Acetylcholine receptor antagonist	-666	15.6536	-1.6093
GR-206	2	Aryl hydrocarbon receptor ligand	-666	15.6536	-1.6091
linifanib	3	PDGFR inhibitor|VEGFR inhibitor	CSF1R|KDR|PDGFRB|FLT1|FLT3|FLT4|PDGFRA|CSF1|KIT|RET|TEK	15.6536	-1.6089
secnidazole	5	Acetylcholinesterase inhibitor|Tubulin inhibitor	-666	15.6536	-1.6086
depomedrol	4	Glucocorticoid receptor agonist	-666	15.6536	-1.608
kynuramine	3	Aryl hydrocarbon receptor activator	-666	15.6536	-1.6079
flunisolide	2	Cytochrome P450 inhibitor	NR3C1	15.6536	-1.6079
GSK-2334470	4	PDK inhibitor	PDPK1|AURKA|AURKB|PDK1	15.6536	-1.6074
saclofen	3	GABA receptor antagonist	GABBR1|GABBR2|KCTD12|KCTD16|KCTD8	15.6536	-1.6072
farnesol	3	FXR agonist|Monoamine oxidase inhibitor|NFKB activator|PPAR receptor agonist	MAOB	15.6536	-1.6068
purmorphamine	3	Smoothened receptor agonist	SMO|DHH|IHH|PTCH1	15.6536	-1.6068
loratadine	3	Histamine receptor antagonist	HRH1|CYP2C19|CYP3A5	15.6536	-1.6065
bambuterol	3	Adrenergic receptor agonist	ADRB2|CYP2D6|BCHE	15.6536	-1.6063
BRD-K03670461	3	EGFR inhibitor	EGFR	15.6536	-1.606
U-54494A	2	Opioid receptor agonist	OPRK1	15.6536	-1.6059
SMER-28	5	Autophagy inducer	SNCA	15.6536	-1.6056
treprostinil	5	Prostacyclin analog	PTGIR	15.6536	-1.6056
MK-5108	3	Aurora kinase inhibitor	AURKA|AURKB|AURKC	15.6536	-1.6054
mycophenolate-mofetil	2	Inosine monophosphate dehydrogenase inhibitor|Dehydrogenase inhibitor|Hydroxycarboxylic acid receptor agonist|Immunosuppressant|Inositol monophosphatase inhibitor	IMPDH1|IMPDH2|HCAR2	15.6536	-1.6049
griseofulvin	2	Tubulin inhibitor	KRT12	15.6536	-1.6046
PD-98059	4	MEK inhibitor|MAP kinase inhibitor	MAP2K1|MAP2K2|MAPK3|AKT1|CHEK1|GSK3B|LCK|MAPK1|MAPK11|MAPK12|MAPK14|MAPK8|PRKCA|RAF1|ROCK1|RPS6KB1|SGK1	15.6536	-1.6046
tretinoin	3	Retinoid receptor agonist|Retinoid receptor ligand	RARG|RORB|RARA|RARB|ALDH1A1|ALDH1A2|GPRC5A|NR0B1|NR2C2|PPARD|RARRES1|RORC|RXRB|RXRG	15.6536	-1.6044
potassium-canrenoate	3	Mineralocorticoid receptor antagonist	NR3C2	15.6536	-1.604
nicergoline	4	Adrenergic receptor antagonist	ADRA1A	15.6536	-1.6038
mepazine	3	Mucus protecting agent	MALT1	15.6536	-1.6037
BRD-K40853697	4	STAT inhibitor	-666	15.6536	-1.6037
spiroxatrine	2	Serotonin receptor antagonist	HTR1A|ADRA1A|ADRA1B|ADRA1D|ADRA2A|ADRA2B|ADRA2C|HTR2B	15.6536	-1.6036
cabergoline	2	Dopamine receptor agonist	DRD2|ADRA1A|ADRA2A|ADRA2B|ADRA2C|DRD1|DRD3|DRD4|DRD5|HTR1A|HTR1B|HTR1D|HTR2A|HTR2B|HTR2C|PRL|ADRA1B|ADRA1D|ADRB1|ADRB2|HTR7	15.6536	-1.6032
auraptene	3	Nitric oxide production inhibitor	MAOB	15.6536	-1.6031
NVP-BGJ398	3	FGFR inhibitor	FGFR1|FGFR2|FGFR3|FGFR4|KDR	15.6536	-1.603
AMG-487	2	CC chemokine receptor antagonist	CXCR3	15.6536	-1.603
thiazolopyrimidine	2	CDC inhibitor	-666	15.6536	-1.6029
bosentan	3	Endothelin receptor antagonist	EDNRB|EDNRA|ABCB1|CYP2C19|CYP3A4	15.6536	-1.6027
oxolinic-acid	3	Bacterial DNA inhibitor	-666	15.6536	-1.6025
oxybutynin	2	Acetylcholine receptor antagonist	CHRM3|CHRM2|CHRM1|CHRM4	15.6536	-1.6022
SB-239063	4	P38 MAPK inhibitor	TNF|MAPK11|MAPK14|PTGS2	15.6536	-1.6016
dexamethasone	4	Glucocorticoid receptor agonist|Corticosteroid agonist|Cytochrome P450 inhibitor	NR3C1	15.6536	-1.6016
SB-216763	2	GSK inhibitor	GSK3B|CCNA2|CDK2|GSK3A	15.6536	-1.6008
gestrinone	2	Progesterone receptor antagonist	PGR|AR|ESR1	15.6536	-1.6008
exalamide	2	Membrane integrity inhibitor	-666	15.6536	-1.6006
BRD-K10136726	3	Chymotrypsin inhibitor	-666	15.6536	-1.6005
PK-11195	2	Benzodiazepine receptor antagonist	TSPO|NR1I2|NR1I3	15.6536	-1.6003
dolutegravir	2	HIV inhibitor	SLC22A2|CYP3A4|CYP3A5|CYP3A7|POU2F2|UGT1A1	15.6536	-1.6
lorcaserin	2	Serotonin receptor agonist	HTR2C|HTR2A|HTR2B	15.6536	-1.5997
piperacillin	2	Bacterial cell wall synthesis inhibitor	-666	15.6536	-1.5996
lopinavir	4	HIV inhibitor	-666	15.6536	-1.5993
BRD-K57926513	4	PDGFR inhibitor	FLT3	15.6536	-1.5991
lapatinib	5	EGFR inhibitor|ERBB2 inhibitor	EGFR|ERBB2|CYP3A5	15.6536	-1.5991
kynuramine	3	Aryl hydrocarbon receptor activator	-666	15.6536	-1.599
methazolamide	2	Carbonic anhydrase inhibitor	CA1|CA2|CA4|CA7|INS|CA12|CA14	15.6536	-1.5987
fentiazac	3	Cyclooxygenase inhibitor	PTGS1|PTGS2	15.6536	-1.5987
brucine	3	Glycine receptor antagonist	CHRM1|CHRM2|CHRM3|CHRM4|CHRM5	15.6536	-1.5987
succinylsulfathiazole	3	Dihydrofolate reductase inhibitor	DHFR	15.6536	-1.5986
fluticasone-propionate	3	Glucocorticoid receptor agonist	NR3C1|PGR|CYP3A5|CYP3A7|NR3C2|PLA2G4A	15.6536	-1.5986
apocynin	3	NADPH inhibitor	NOX3|NOX4	15.6536	-1.5984
azacitidine	2	DNA methyltransferase inhibitor	DNMT1|DNMT3A	15.6536	-1.5983
clemizole	2	HCV inhibitor	-666	15.6536	-1.5981
geniposide	3	GLP receptor agonist	GLP1R	15.6536	-1.598
TG-100801	2	Src inhibitor|VEGFR inhibitor	SRC|EPHB4|FGFR1|FLT1|KDR	15.6536	-1.598
gingerol	3	Nitric oxide synthase inhibitor	-666	15.6536	-1.5976
GR-144053	5	Integrin inhibitor	ITGB3|ITGA2B	15.6536	-1.5972
canertinib	3	EGFR inhibitor	EGFR|ERBB2|ERBB4|AKT1	15.6536	-1.5967
SM-21	2	Sigma receptor antagonist	PGRMC1	15.6536	-1.5964
meptazinol	4	Opioid receptor agonist	BCHE	15.6536	-1.5961
MK-0752	3	Gamma secretase inhibitor	-666	15.6536	-1.5959
AZD-1480	3	JAK inhibitor	JAK1|JAK2|JAK3	15.6536	-1.5957
alfadolone-acetate	5	GABA receptor agonist	-666	15.6536	-1.5957
MLN-9708	3	Proteasome inhibitor	-666	15.6536	-1.5957
chrysin	2	Breast cancer resistance protein inhibitor	ABCG2|AKR1B1|CDK6|CYP19A1|CYP1B1	15.6536	-1.5956
indolophenanthridine	5	Dopamine receptor agonist	-666	15.6536	-1.5954
retapamulin	3	Protein synthesis inhibitor	-666	15.6536	-1.5953
oxibendazole	3	Tubulin inhibitor	TUBB|TUBB4B	15.6536	-1.5953
LY-288513	3	CCK receptor antagonist	CCKBR	15.6536	-1.5947
SC-10	3	Protein kinase activator	PRKCA	15.6536	-1.5944
sitagliptin	2	Dipeptidyl peptidase inhibitor	DPP4|CYP2C8|FASLG|HMGCR|SLC22A8	15.6536	-1.5943
L-693403	3	Sigma receptor agonist|Sigma receptor antagonist	DRD2|SIGMAR1	15.6536	-1.5942
TG-100115	2	PI3K inhibitor	PIK3CG|PIK3CA|PIK3CB|PIK3CD	15.6536	-1.5939
WYE-125132	3	MTOR inhibitor	MTOR|PIK3CA	15.6536	-1.5936
CGP-55845	3	GABA receptor antagonist	GABBR1|GABBR2|KCTD12|KCTD16|KCTD8	15.6536	-1.5936
fexofenadine	2	Histamine receptor antagonist	HRH1	15.6536	-1.5936
AG-99	5	Tyrosine kinase inhibitor	-666	15.6536	-1.5934
favipiravir	3	RNA polymerase inhibitor	-666	15.6536	-1.5933
A-769662	3	AMPK activator	-666	15.6536	-1.5932
terbinafine	2	Fungal squalene epoxidase inhibitor	CYP2C19|CYP2C8|SQLE	15.6536	-1.5931
methiopril	3	ACE inhibitor	ACE	15.6536	-1.5931
sorafenib	3	RAF inhibitor|FLT3 inhibitor|KIT inhibitor|PDGFR inhibitor|RET inhibitor|VEGFR inhibitor	RET|BRAF|FLT3|KDR|RAF1|FLT1|FLT4|KIT|DDR2|PDGFRB|FGFR1|CYP2B6|CYP2C8|CYP3A5|PDGFB|SLCO1B3	15.6536	-1.593
isoquercetin	2	Aldose reductase inhibitor	AKR1B1	15.6536	-1.5926
cinchonine	3	P-glycoprotein inhibitor	CYP2D6	15.6536	-1.5924
BRD-A92800748	3	TIE inhibitor	-666	15.6536	-1.5924
tolazamide	2	ATP channel blocker	ABCC8|KCNJ1|KCNJ10|KCNJ11	15.6536	-1.5923
BRD-K95992530	3	Integrin inhibitor	-666	15.6536	-1.5921
UNC-669	3	L3MBTL antagonist	L3MBTL1|L3MBTL3	15.6536	-1.5918
CGP-55845	4	GABA receptor antagonist	GABBR1|GABBR2|KCTD12|KCTD16|KCTD8	15.6536	-1.5916
KIN001-055	3	EGFR inhibitor|JAK inhibitor|Leukotriene inhibitor|Mediator release inhibitor	JAK3	15.6536	-1.5913
O-3M3FBS	2	Phospholipase activator	-666	15.6536	-1.5913
BRD-A04553218	3	Histamine receptor antagonist	HRH1|SLC6A2|SLC6A3|SLC6A4	15.6536	-1.5912
ketocholesterol	3	HMGCR inhibitor	-666	15.6536	-1.591
AZD-7545	3	Pyruvate dehydrogenase kinase inhibitor	PDK2|PDK1	15.6536	-1.591
icariin	3	Phosphodiesterase inhibitor	NMUR2|SORD|PDE5A	15.6536	-1.5903
simeprevir	3	HCV inhibitor	CYP2C19|CYP2C8|SLCO1B3|CYP1A2|CYP3A4	15.6536	-1.5894
CGP-60474	3	CDK inhibitor	CDK1|CDK2	15.6536	-1.5887
memantine	2	Glutamate receptor antagonist	GRIN1|CYP2E1|CHRFAM7A|DRD2|GRIN2A|GRIN2B|GRIN3A|HTR3A	15.6536	-1.5878
anacardic-acid	2	Glyceraldehyde 3-phosphate dehydrogenase inhibitor	-666	15.6536	-1.5876
foliosidine	3	Plant alkaloid	-666	15.6536	-1.5873
EMD-84	5	Angiotensin receptor antagonist	AGTR1	15.6536	-1.5871
brimonidine	5	Adrenergic receptor agonist	ADRA2A|ADRA2B|ADRA2C|AOX1	15.6536	-1.587
metyrapone	3	Cytochrome P450 inhibitor	CYP11B1|HSD11B1|NR3C2	15.6536	-1.587
guggulsterone	2	Estrogen receptor agonist|Cholesterol inhibitor|FXR antagonist|IKK inhibitor|Progesterone receptor agonist|PXR agonist	NR1H4|PGR|AR|NR3C1|NR3C2	15.6536	-1.587
SAR-245409	2	PI3K inhibitor	MTOR|PIK3CG	15.6536	-1.5868
UNC-1215	3	L3MBTL antagonist	L3MBTL3	15.6536	-1.5868
axitinib	3	VEGFR inhibitor|PDGFR inhibitor	KDR|FLT1|FLT4|CYP2C19|CYP3A5|KIT|PDGFRB|CSF1|PLK4	15.6536	-1.5868
erteberel	2	Estrogen receptor agonist	ESR2|ESR1	15.6536	-1.5868
linifanib	2	PDGFR inhibitor|VEGFR inhibitor	CSF1R|KDR|PDGFRB|FLT1|FLT3|FLT4|PDGFRA|CSF1|KIT|RET|TEK	15.6536	-1.5867
RG-108	2	DNA inhibitor	DNMT1|DNMT3B	15.6536	-1.586
staurosporine	3	PKC inhibitor	CDK2|GSK3B	15.6536	-1.586
gossypol	2	BCL inhibitor|MCL1 inhibitor	BCL2|BCL2L1|MCL1|BCL2L2|CTGF|EGF	15.6536	-1.5859
dexamethasone	3	Glucocorticoid receptor agonist|Corticosteroid agonist|Cytochrome P450 inhibitor	NR3C1	15.6536	-1.5859
ST-638	2	Tyrosine kinase inhibitor	-666	15.6536	-1.5859
BIX-01338	3	Histone lysine methyltransferase inhibitor	-666	15.6536	-1.5851
RS-127445	2	Serotonin receptor antagonist	HTR2B|HTR2A|HTR2C	15.6536	-1.585
etomoxir	2	Carnitine palmitoyltransferase inhibitor	CPT1A|CPT1B	15.6536	-1.5849
enalaprilat	2	ACE inhibitor	ACE	15.6536	-1.5848
depudecin	2	HDAC inhibitor	-666	15.6536	-1.5846
amitifadine	2	Serotonin receptor antagonist	SLC6A2|SLC6A3|SLC6A4	15.6536	-1.5838
GW-9662	3	PPAR receptor antagonist	PPARG|NCOA2|RXRA	15.6536	-1.5838
deracoxib	4	Cyclooxygenase inhibitor	PTGS2	15.6536	-1.5835
N-methylquipazine	5	Serotonin receptor agonist	-666	15.6536	-1.5834
BRD-K25690923	3	Macrophage inhibitor	-666	15.6536	-1.5833
equol	3	Estrogen receptor agonist	ESR2|ESR1	15.6536	-1.5828
W-9	5	Calmodulin inhibitor	CALM2	15.6536	-1.5828
dinoprost	2	Prostacyclin analog	PTGFR|PTGDR|PTGER1|PTGER3|PTGER4|PTGDR2|PTGER2|PTGIR|TBXA2R	15.6536	-1.5828
LY-2183240	3	FAAH inhibitor	FAAH	15.6536	-1.5826
YM-298198	4	Glutamate receptor antagonist	-666	15.6536	-1.5825
gestrinone	3	Progesterone receptor antagonist	PGR|AR|ESR1	15.6536	-1.582
hydrastine	3	Tyrosine hydroxylase inhibitor	-666	15.6536	-1.5818
edaravone	3	Nootropic agent	BCL2	15.6536	-1.5817
norgestrel	2	Progesterone receptor agonist	PGR	15.6536	-1.5816
GSK-1838705A	3	IGF-1 inhibitor	IGF1R|ALK|INSR|RPS6KA1	15.6536	-1.5814
BRD-K47869605	3	Tubulin inhibitor	IGF1R|TOP2A|TUBA4A|TUBB	15.6536	-1.5813
lansoprazole	4	Proton pump inhibitor	ATP4A|CYP2C19|CYP3A4|CYP3A5|ATP4B	15.6536	-1.5803
PD-123319	3	ACE inhibitor	AGTR2	15.6536	-1.5801
nafamostat	2	Serine protease inhibitor	ASIC1|ASIC2|ASIC3|C1R|PRSS1|TPSAB1|TRPM7	15.6536	-1.5796
LY-364947	5	TGF-beta receptor inhibitor|P38 MAPK inhibitor	TGFBR1	15.6536	-1.5795
PSI-6130	2	RNA polymerase inhibitor	-666	15.6536	-1.5795
crotamiton	3	Antipruritic	-666	15.6536	-1.5795
venlafaxine	2	Serotonin receptor antagonist|Adrenergic receptor antagonist|Norepinephrine reuptake inhibitor	SLC6A2|SLC6A4|CYP2C19|SLC6A3	15.6536	-1.5794
oxacillin	3	Bacterial cell wall synthesis inhibitor	-666	15.6536	-1.5794
thioperamide	3	Histamine receptor antagonist	HRH3|HRH4	15.6536	-1.5793
donitriptan	3	Serotonin receptor agonist	HTR1B|HTR1D|HTR1A|HTR1E|HTR1F|HTR2A|HTR5A|HTR6	15.6536	-1.5792
D-64131	3	Tubulin inhibitor	TUBB	15.6536	-1.5788
azacitidine	2	DNA inhibitor	DNMT1|DNMT3A	15.6536	-1.5786
RG-108	2	DNA inhibitor	DNMT1|DNMT3B	15.6536	-1.5781
torcetrapib	3	Cholesteryl ester transfer protein inhibitor	CETP	15.6536	-1.578
ethaverine	2	Calcium channel blocker	-666	15.6536	-1.5779
repaglinide	2	Insulin secretagogue	ABCC8|KCNJ11|CYP2C8|CYP3A5|INS|PPARG	15.6536	-1.5776
TCDD-dioxin	3	Aryl hydrocarbon receptor activator	-666	15.6536	-1.5771
diflorasone	3	Glucocorticoid receptor agonist	NR3C1	15.6536	-1.577
zonisamide	2	Sodium channel inhibitor|Calcium channel blocker	SCN1A|CA1|CA12|CA7|SCN11A|SCN2A|SCN3A|SCN4A|SCN5A|SCN9A|CA10|CA11|CA13|CA14|CA2|CA3|CA4|CA5A|CA5B|CA6|CA8|CA9|CACNA1G|CACNA1H|CACNA1I|MAOA|MAOB|SCN10A|SCN1B|SCN2B|SCN3B|SCN4B|SCN7A|SCN8A	15.6536	-1.5769
BRD-K07303502	3	Cytosolic phospholipase inhibitor	PLA2G4A	15.6536	-1.5768
altanserin	3	Serotonin receptor antagonist	HTR2A|HTR2C	15.6536	-1.5767
maackiain	3	Sodium channel inhibitor	-666	15.6536	-1.5765
phentermine	2	Dopamine receptor antagonist|Serotonin reuptake inhibitor	SLC6A2|MAOA|MAOB|SLC6A3|SLC6A4	15.6536	-1.5765
GDC-0349	3	PIM inhibitor	PIM3|PIK3CA	15.6536	-1.5763
fasudil	3	Rho associated kinase inhibitor	ROCK1|ROCK2|PKIA|PRKACA	15.6536	-1.5763
E-4031	4	Potassium channel antagonist	KCNH2|KCNH1	15.6536	-1.5761
spectinomycin	5	Bacterial 30S ribosomal subunit inhibitor	-666	15.6536	-1.576
MDL-28170	5	Calpain inhibitor	CTSB|CAPN1	15.6536	-1.5758
MDL-29951	2	Glutamate receptor antagonist	FBP1|GPR17	15.6536	-1.5757
lidocaine	3	Histamine receptor agonist	SCN5A|SCN10A|SCN9A|EGFR|SCN11A|SCN1A|SCN2A|SCN3A|SCN4A|SCN7A|SCN8A	15.6536	-1.5757
GSK-461364	3	PLK inhibitor	PLK1	15.6536	-1.5757
BRD-K78844995	2	Sigma receptor agonist	-666	15.6536	-1.5756
daminozide	2	KDM2A inhibitor	KDM2A|KDM7A|PHF8	15.6536	-1.5756
sitagliptin	3	Dipeptidyl peptidase inhibitor	DPP4|CYP2C8|FASLG|HMGCR|SLC22A8	15.6536	-1.5755
deferiprone	5	Chelating agent	CYP4F2|UGT1A6	15.6536	-1.5754
GW-9662	3	PPAR receptor antagonist	PPARG|NCOA2|RXRA	15.6536	-1.5751
alimemazine	5	Histamine receptor agonist	HRH1	15.6536	-1.5751
acyclovir	2	DNA inhibitor	PNP	15.6536	-1.5751
tafamidis-meglumine	3	Transthyretin stabilizer	-666	15.6536	-1.5746
cardiogenol-c	3	Cardiomyogenesis inducer	-666	15.6536	-1.5742
cimaterol	4	Adrenergic receptor agonist	ADRB1|ADRB2|ADRB3	15.6536	-1.5741
veliparib	3	PARP inhibitor	PARP1|PARP2	15.6536	-1.574
oxybutynin	2	Acetylcholine receptor antagonist	CHRM3|CHRM2|CHRM1|CHRM4	15.6536	-1.5738
ALW-II-49-7	3	Ephrin inhibitor	DDR1	15.6536	-1.5738
ALW-II-38-3	3	Ephrin inhibitor	DDR1	15.6536	-1.5738
pinocembrin	3	CYP1B1 inhibitor	AR|SRD5A1|SRD5A2|CYP1B1	15.6536	-1.5738
fenticonazole	2	Bacterial cell wall synthesis inhibitor	-666	15.6536	-1.5738
PSB-11	3	Adenosine receptor antagonist	ADORA3|ADORA1|ADORA2A	15.6536	-1.5738
tripelennamine	3	Histamine receptor antagonist	HRH1	15.6536	-1.5736
fenbufen	3	Cyclooxygenase inhibitor	PTGS1|PTGS2	15.6536	-1.5736
sulfafurazole	3	Bacterial antifolate	-666	15.6536	-1.5731
lonidamine	2	Glucokinase inhibitor	GCK	15.6536	-1.5725
GR-206	3	Aryl hydrocarbon receptor ligand	-666	15.6536	-1.5725
dapsone	2	Bacterial antifolate	DHFR	15.6536	-1.5724
trazodone	4	Adrenergic receptor antagonist|Serotonin receptor antagonist|Serotonin reuptake inhibitor	SLC6A4|HTR2A|HTR2C|ADRA1A|ADRA2A|HRH1|HTR1A|HTR2B	15.6536	-1.5723
CX-516	2	Glutamate receptor antagonist	-666	15.6536	-1.5723
LX-1031	3	Tryptophan hydroxylase inhibitor	TPH1	15.6536	-1.5722
RG-4733	3	Gamma secretase inhibitor	NOTCH1|PSEN1	15.6536	-1.572
BD-1047	3	Adrenergic receptor antagonist	SIGMAR1	15.6536	-1.5718
benzylpenicillin	2	Penicillin binding protein inhibitor	-666	15.6536	-1.5717
melatonin	2	Melatonin receptor agonist|Nitric oxide synthase inhibitor	MTNR1A|MTNR1B|TH|ASMT|CALM1|CALR|EPX|ESR1|HTR2B|MPO|NQO2|RORB	15.6536	-1.5716
clorgiline	2	Monoamine oxidase inhibitor	MAOA	15.6536	-1.5716
amperozide	2	Dopamine receptor antagonist	HTR2A|DRD2|FAAH	15.6536	-1.5716
altanserin	2	Serotonin receptor antagonist	HTR2A|HTR2C	15.6536	-1.5715
nitrazepam	5	Benzodiazepine receptor agonist	GABRA1	15.6536	-1.5714
prednisolone-hemisuccinate	5	Glucocorticoid receptor agonist	NR3C1	15.6536	-1.5713
lumicolchicine	5	Colchicine isomer, non-binder of microtubules	-666	15.6536	-1.5709
PHA-767491	2	CDC inhibitor	CDK1|RPS6KB1	15.6536	-1.5709
BAS-09104376	3	HIV inhibitor	-666	15.6536	-1.5707
BRD-K89329876	3	Kinesin inhibitor	-666	15.6536	-1.5707
BMS-191011	3	Potassium channel activator	KCNMA1	15.6536	-1.5706
maraviroc	3	CC chemokine receptor antagonist	CCR5|CYP3A5	15.6536	-1.5705
SB-525334	3	TGF-beta receptor inhibitor	TGFBR1	15.6536	-1.5702
EMD-53998	2	Phosphodiesterase inhibitor	PDE3A|TNNC1	15.6536	-1.5701
QX-314	3	Sodium channel inhibitor	MAPK14|TGFBR1	15.6536	-1.5699
eliprodil	3	Glutamate receptor antagonist	GRIN1|GRIN2B	15.6536	-1.5699
potassium-canrenoate	3	Mineralocorticoid receptor antagonist	NR3C2	15.6536	-1.5697
lacosamide	2	Collapsin response mediator protein stimulant|Sodium channel blocker	SCN3A|SCN9A|SCN1A|SCN10A|CYP2C19|DPYSL2|SCN11A|SCN2A|SCN4A|SCN5A|SCN7A|SCN8A	15.6536	-1.5697
hesperidin	3	Flavanone glycoside	CACNA1B	15.6536	-1.5692
BH3I-1	5	BCL inhibitor	BCL2L1	15.6536	-1.5692
AG-494	4	EGFR inhibitor|Tyrosine kinase inhibitor	EGFR	15.6536	-1.5691
zolpidem	2	Benzodiazepine receptor agonist	GABRA1|GABRA2|GABRA3	15.6536	-1.5691
BRD-K97330509	3	Src inhibitor	-666	15.6536	-1.5689
benzonatate	3	Anesthetic - local	SCN5A	15.6536	-1.5689
AEG-3482	3	HSP inducer|Protein kinase inhibitor	-666	15.6536	-1.5687
EPZ-5676	3	DOT1L inhibitor	DOT1L	15.6536	-1.5687
nateglinide	3	Insulin secretagogue	ABCC8|KCNJ11|CYP3A4|INS|KCNJ10|PPARG	15.6536	-1.5686
BRD-K28761384	3	Dopamine receptor antagonist	DRD2|DRD1|ADRA1A|ADRA2A|DRD5|HRH1|HTR2A	15.6536	-1.5685
PKCbeta-inhibitor	2	PKC inhibitor	-666	15.6536	-1.5682
PKCbeta-inhibitor	2	PKC inhibitor	-666	15.6536	-1.5682
amlodipine	3	Calcium channel blocker	CACNA1C|CACNA1D|CACNA1S|CACNA2D1|ABCG2|CA1|CACNA1B|CACNA1F|CACNA2D3|CACNB1|CACNB2|SMPD1	15.6536	-1.5677
BRD-K83354763	3	NFKB inhibitor	-666	15.6536	-1.5673
lactotensin	3	Neurotensin receptor agonist	-666	15.6536	-1.567
blebbistatin	5	ATPase inhibitor	-666	15.6536	-1.567
risperidone	5	Dopamine receptor antagonist|Serotonin receptor antagonist	DRD2|HTR2A|DRD3|HTR2C|ADRA1A|ADRA1B|DRD4|HRH1|HTR1A|HTR1D|CYP3A5|ADRA1D|ADRA2A|ADRA2B|ADRA2C|DRD1|HTR1B|HTR1E|HTR1F|HTR6|HTR7	15.6536	-1.5668
PF-750	2	FAAH inhibitor	FAAH	15.6536	-1.5668
trametinib	2	MEK inhibitor	MAP2K1|MAP2K2|CYP2C8|CYP3A4	15.6536	-1.5667
hexamethylenebisacetamide	2	AKT inhibitor|Differentiation inducer|NFKB inhibitor	AKT1	15.6536	-1.5667
QS-11	2	ARFGAP inhibitor	ARFGAP1	15.6536	-1.5665
dibutyrylcyclic-gmp	5	CGMP analog	-666	15.6536	-1.5665
tenidap	2	Cyclooxygenase inhibitor	ALOX5|KCNJ4|PTGS1	15.3525	-1.5663
mirtazapine	5	Adrenergic receptor antagonist|Serotonin receptor antagonist	ADRA2A|HTR2A|HTR2C|ADRA2C|HTR3A|ADRA2B|ADRA1A|ADRA1B|ADRA1D|ADRB1|ADRB2|DRD1|DRD2|DRD3|DRD5|HRH1|HRH3|HTR2B|HTR7|OPRK1|SLC6A2|SLC6A3|SLC6A4	15.3525	-1.5662
T-0901317	4	LXR agonist|ABC transporter expression enhancer|ROR inverse agonist	NR1H3|NR1H2|ABCA1|RORA|RORC|NCOA1|NCOA2|NR1I2|RXRB	15.3525	-1.5662
WH-4023	4	Src inhibitor	LCK|SRC|ABL1	15.3525	-1.5661
sodium-gualenate	2	Antacid	-666	15.3525	-1.5661
nifekalant	5	Potassium channel antagonist	-666	15.3525	-1.566
pergolide	3	Dopamine receptor agonist	DRD1|DRD2|ADRA2A|ADRA2B|ADRA2C|DRD3|DRD4|DRD5|HTR1A|HTR1B|HTR1D|HTR2A|HTR2B|HTR2C|KCNA5|ADRA1A|ADRA1B|ADRA1D	15.3525	-1.5656
BRD-K16133773	3	17,20 lyase inhibitor|Cytochrome P450 inhibitor|Steroid sulfatase inhibitor|Androgen biosynthesis inhibitor	CYP17A1|CYP2C19|CYP2C8|CYP3A5	15.3525	-1.5655
PK-11195	2	Benzodiazepine receptor antagonist	TSPO|NR1I2|NR1I3	15.3525	-1.5654
betamethasone-acetate	5	Glucocorticoid receptor agonist	NR3C1	15.3525	-1.5654
lodoxamide	2	Histamine receptor antagonist	-666	15.3525	-1.5651
butorphanol-(+)-tartrate	2	Opioid receptor agonist|Opioid receptor antagonist	-666	15.3525	-1.5647
terbutaline	5	Adrenergic receptor agonist	ADRB2	15.3525	-1.5644
kinetin-riboside	2	Apoptosis stimulant	-666	15.3525	-1.5644
taurodeoxycholic-acid	3	Bile acid	-666	15.3525	-1.5642
etomidate	2	Membrane integrity inhibitor|Membrane permeability inhibitor|GABA receptor modulator	GABRA1|GABRA2|GABRA3|GABRA4|GABRA5|GABRA6|GABRB1|GABRB2|GABRB3|GABRD|GABRE|GABRG1|GABRG2|GABRG3|GABRP|GABRQ|ADRA2B	15.3525	-1.5641
cilostamide	3	Phosphodiesterase inhibitor	PDE3A|PDE3B	15.3525	-1.5641
PHA-793887	2	CDK inhibitor	CDK1|CDK2|CDK4|CDK5|CCND1|CCNE1|CDK7|CDK9	15.3525	-1.564
nocodazole	5	Tubulin inhibitor	HPGDS	15.3525	-1.5636
trifluoperazine	2	Dopamine receptor antagonist	DRD2|ABCG2|CAMK2A|SCN4A|SCN9A|ADRA1A|CALM1|CALY|DRD4|HRH1|HTR2A|HTR2C|S100A4|TNNC1	15.3525	-1.5634
prednisone	2	Glucocorticoid receptor agonist	NR3C1|HSD11B1	15.3525	-1.5633
valdecoxib	2	Cyclooxygenase inhibitor	PTGS2|CYP2C19|CA12	15.3525	-1.5628
tipiracil	2	Thymidine phosphorylase inhibitor	TYMP	15.3525	-1.5627
CHIR-99021	2	GSK inhibitor	CDK1|GSK3A|GSK3B|MAPK1	15.3525	-1.5625
tyrphostin	3	EGFR inhibitor	ERBB2	15.3525	-1.5622
harpagoside	3	Acetylcholinesterase inhibitor	NOS2|PTGS2	15.3525	-1.5622
carmustine	3	DNA alkylating agent|DNA inhibitor	GSR|TXNRD1|TXNRD2	15.3525	-1.5617
isoeugenol	5	Nitric oxide production inhibitor	-666	15.3525	-1.5616
L-701324	5	Glutamate receptor antagonist	GRIN1|GRIN2A|GRIN2B|GRIN2C|GRIN2D	15.3525	-1.561
flumatinib	2	Bcr-Abl inhibitor	ABL1|BCR|PDGFRB	15.3525	-1.5608
CGS-20625	2	Benzodiazepine receptor agonist	GABRA1|GABRA2|GABRA3|GABRA5|GABRA4|GABRA6	15.3525	-1.5606
mefenamic-acid	3	Cyclooxygenase inhibitor	PTGS2|PTGS1|KCNQ1|TRPM3	15.3525	-1.5605
fenbendazole	3	Tubulin inhibitor	CYP2C19|CYP2D6|CYP2J2|CYP3A4|TUBB	15.3525	-1.5605
brinzolamide	2	Carbonic anhydrase inhibitor	CA2|CA7|CA1|CYP2B6|CYP2C8|CA12|CA14|CA4|CA5A	15.3525	-1.5605
ritonavir	2	HIV inhibitor	CYP3A4|CYP1A2|CYP2B6|CYP2C19|CYP3A5|CYP3A7|CYP2C8|CYP2C9|CYP2D6|CYP2E1	15.3525	-1.5605
NVP-BGJ398	2	FGFR inhibitor	FGFR1|FGFR2|FGFR3|FGFR4|KDR	15.3525	-1.5603
BRD-K48115423	3	Matrix metalloprotease inhibitor	-666	15.3525	-1.5601
agomelatine	2	Melatonin receptor agonist|Serotonin receptor antagonist	MTNR1A|HTR2C|MTNR1B|CYP1A2|CYP2C19|HTR2A|HTR2B	15.3525	-1.5599
3-MPPI	3	Adrenergic receptor antagonist	-666	15.3525	-1.5598
sulfinpyrazone	2	Uricosuric	ABCC1|SLC22A12|ABCC2|FPR1	15.3525	-1.5598
PD-168077	5	Dopamine receptor agonist	DRD4|DRD2	15.3525	-1.5598
BRD-K33211335	2	Glutamate receptor antagonist|Sigma receptor agonist	SIGMAR1|CYP3A5|GRIN1|CHRNA2|CHRNA3|CHRNA4|CHRNA7|CHRNB2|CHRNB4|CYBA|CYBB|GRIN3A|NCF1|NCF2|NCF4|OPRD1|OPRK1|OPRM1|PGRMC1|RAC1|RAC2|SLC6A2|SLC6A4	15.3525	-1.5597
aminomethyltransferase	3	Nitric oxide synthase inhibitor	NOS2	15.3525	-1.5594
ON-01910	3	PLK inhibitor	PLK1|CDK1|FLT1|FYN|PDGFRA|PLK2|SRC	15.3525	-1.5593
irilin-a	3	Isoflavone	-666	15.3525	-1.5592
VU-0400071-3	4	Glutamate receptor antagonist	GRM4	15.3525	-1.5592
metenkephalin	2	Immunostimulant	OGFR|OPRD1	15.3525	-1.5592
phenazone	3	Cyclooxygenase inhibitor	PTGS1|PTGS2	15.3525	-1.5589
SCH-23390	3	Dopamine receptor antagonist	DRD1|DRD5|HTR2C|KCNJ4|KCNJ6	15.3525	-1.5586
dipropyl-5ct	5	Serotonin receptor agonist	-666	15.3525	-1.558
nicergoline	3	Adrenergic receptor antagonist	ADRA1A	15.3525	-1.558
levofloxacin	2	Bacterial DNA Gyrase inhibitor	TOP2A	15.3525	-1.5579
metformin	3	Insulin sensitizer	INS|ACACB|PRKAB1	15.3525	-1.5578
tobramycin	2	Bacterial 30S ribosomal subunit inhibitor	-666	15.3525	-1.5576
SB-269970	3	Serotonin receptor antagonist	HTR7	15.3525	-1.5573
naproxol	5	Anti-inflammatory	PTGS1|PTGS2	15.3525	-1.5572
PCO-400	4	Potassium channel activator	KCNJ8|ABCC9	15.3525	-1.5572
choline-alfoscerate	3	Acetylcholine receptor agonist|Acetylcholine precursor|Membrane permeability enhancer	-666	15.3525	-1.5571
oglemilast	2	Phosphodiesterase inhibitor	-666	15.3525	-1.5571
westcort	5	Glucocorticoid receptor agonist	-666	15.3525	-1.5571
dinoprostone	2	Prostanoid receptor agonist	PTGER2|PTGER1|PTGER3|PTGER4|CATSPER1|CATSPER2|CATSPER3|CATSPER4|PTGDR|PTGDR2|PTGFR|TBXA2R	15.3525	-1.557
luzindole	3	Melatonin receptor antagonist	MTNR1B|MTNR1A	15.3525	-1.5566
sonidegib	3	Smoothened receptor antagonist	SMO	15.3525	-1.5564
dpn	3	Estrogen receptor agonist	ESR2	15.3525	-1.5564
carglumic-acid	3	Carbamoyl phosphate synthase activator	CPS1	15.3525	-1.5562
beclomethasone-dipropionate	5	Immunosuppressant|Glucocorticoid receptor agonist	NR3C1|CYP3A5|ADGRG3	15.3525	-1.5561
Ro-106-9920	3	NFKB inhibitor	-666	15.3525	-1.5558
SB-525334	3	TGF-beta receptor inhibitor	TGFBR1	15.3525	-1.5555
BRD-K04923131	4	GSK inhibitor|Lipoxygenase inhibitor	GSK3B|ALOX5|GSK3A	15.3525	-1.5553
XMD-885	3	MAP kinase inhibitor	MAPK7|LRRK2	15.3525	-1.5553
nintedanib	2	FGFR inhibitor|PDGFR inhibitor|VEGFR inhibitor	-666	15.3525	-1.5551
BI-2536	2	PLK inhibitor	PLK1|BRD4|PLK2|PLK3	15.3525	-1.5551
mizolastine	2	Histamine receptor antagonist	HRH1	15.3525	-1.5551
zolpidem	5	Benzodiazepine receptor agonist	GABRA1|GABRA2|GABRA3	15.3525	-1.5549
JWH-015	3	Cannabinoid receptor agonist	CNR2	15.3525	-1.5548
ICI-192605	3	Thromboxane receptor antagonist	TBXA2R	15.3525	-1.5548
BRD-K09907482	2	Tyrosine phosphatase inhibitor	-666	15.3525	-1.5548
pranlukast	2	Leukotriene receptor antagonist	CYSLTR1|CYSLTR2|IL5|MUC2|NFKB1|RNASE3|TNF	15.3525	-1.5547
clonazepam	3	GABA receptor agonist	GABRA1|GABRA2|GABRA3|GABRA5|GABRA4|GABRA6|GABRB1|GABRB2|GABRB3|GABRD|GABRE|GABRG1|GABRG2|GABRG3|GABRP|GABRQ|TSPO	15.3525	-1.5547
phenothiazine	5	Dopamine receptor antagonist	-666	15.3525	-1.5546
MRS-1220	2	Adenosine receptor antagonist	ADORA3|ADORA2B	15.3525	-1.5544
sotrastaurin	3	PKC inhibitor	PRKCA|PRKCB|PRKCQ|PRKCD|PRKCE|PRKCH	15.3525	-1.5544
lapatinib	3	EGFR inhibitor|ERBB2 inhibitor	EGFR|ERBB2|CYP3A5	15.3525	-1.5541
betulinic-acid	3	Apoptosis stimulant|Caspase activator|Diacylglycerol O acyltransferase inhibitor|HIV integrase inhibitor|NFKB activator|SARS coronavirus 3C-like protease inhibitor|Topoisomerase inhibitor	GPBAR1|CASP3|CASP8|TOP1	15.3525	-1.5539
miltefosine	3	Membrane integrity inhibitor	PLA2G1B	15.3525	-1.5537
vinpocetine	2	Phosphodiesterase inhibitor|Sodium channel blocker	PDE1A|SCN10A|PDE1C	15.3525	-1.5535
lonafarnib	2	Farnesyltransferase inhibitor	FNTA|HRAS|KRAS|NRAS	15.3525	-1.5534
BI-D1870	3	Ribosomal protein inhibitor	RPS6KA1|RPS6KA2|RPS6KA3|RPS6KA6	15.3525	-1.5533
KIN-001-220	3	Aurora kinase inhibitor	-666	15.3525	-1.5533
SKF-83566	4	Dopamine receptor antagonist	DRD1|DRD5	15.3525	-1.553
D-64131	3	Tubulin inhibitor	TUBB	15.3525	-1.5527
RS-16566	4	Serotonin receptor antagonist	-666	15.3525	-1.5526
neostigmine	2	Acetylcholinesterase inhibitor	ACHE	15.3525	-1.5524
GR-159897	5	Tachykinin antagonist	TACR2|TAC1	15.3525	-1.5522
maprotiline	2	Norepinephrine inhibitor|Tricyclic antidepressant	SLC6A2|ADRA1A|ADRA1B|ADRA1D|ADRA2A|ADRA2B|ADRA2C|CHRM1|CHRM2|CHRM3|CHRM4|CHRM5|DRD2|HRH1|HTR2A|HTR2C|HTR7	15.3525	-1.5521
BRD-K89997465	2	Dopamine receptor antagonist	DRD2|DRD3|DRD4|HTR2A|ADRA2A|ADRA2B|ADRA2C|DRD1|DRD5|HRH1|HTR1A|HTR2C|HTR6|HTR7|KIF11|ADRA1A|ADRA1B|ADRA1D|CALM1|CHRM1|CHRM3|HRH4|HTR2B|KCNH2|ORM1|ORM2|SMPD1|TRPC5	15.3525	-1.5516
vinburnine	3	Adrenergic receptor antagonist	CHRM1|CHRM2|CHRM3|CHRM4	15.3525	-1.5515
SGX-523	3	HGF receptor inhibitor	MET	15.3525	-1.5513
LY-294002	3	MTOR inhibitor|DNA dependent protein kinase inhibitor|Phosphodiesterase inhibitor|PLK inhibitor	MTOR|PIK3CD|PIK3CG|PIK3CA|PLK1|PRKDC|PIK3CB|PDE2A|AKT1|CHEK1|GSK3B|LCK|MAPK1|MAPK11|MAPK12|MAPK14|MAPK8|PRKCA|ROCK1|RPS6KB1|SGK1	15.3525	-1.5512
BH3I-1	4	BCL inhibitor	BCL2L1	15.3525	-1.5508
tasquinimod	2	Angiogenesis inhibitor|S100A9 inhibitor	HDAC4|S100A9	15.3525	-1.5507
triamcinolone	2	Glucocorticoid receptor agonist	NR3C1|SERPINA6	15.3525	-1.5506
lacitol	2	Osmosis stimulant	-666	15.3525	-1.5505
TAS-301	4	Calcium channel blocker	CAMK2A	15.3525	-1.5504
caffeic-acid	3	HIV inhibitor|Lipoxygenase inhibitor|NFKB inhibitor|Nitric oxide production inhibitor|PPAR receptor agonist|TNF inhibitor	ALOX5|TNF|MIF	15.3525	-1.5503
RS-79948	3	Adrenergic receptor antagonist	ADRA2A	15.3525	-1.5503
epicatechin	2	Bacterial DNA inhibitor	-666	15.3525	-1.5501
taladegib	3	Smoothened receptor antagonist	DHH|IHH|SMO|PTCH1	15.3525	-1.55
betazole	3	Histamine receptor agonist	HRH2	15.3525	-1.5498
reparixin	2	CC chemokine receptor antagonist	CXCR1|CXCR2	15.3525	-1.5498
fillalbin	2	Increases arterial blood pressure	-666	15.3525	-1.5498
raltegravir	2	HIV inhibitor	-666	15.3525	-1.5495
lysylphenylalanyl-tyrosine	3	Heparin activation inhibitor	-666	15.3525	-1.5495
diacerein	2	Interleukin inhibitor	IL1B	15.3525	-1.5494
prostaglandin	3	Prostanoid receptor antagonist	PTGDR2|PTGDR	15.3525	-1.5493
meclofenamic-acid	3	Cyclooxygenase inhibitor|Prostanoid receptor antagonist	PTGS1|PTGS2|ALOX5|CNR1|KCNQ2|KCNQ3	15.3525	-1.5492
GP-1a	2	Cannabinoid receptor agonist	CNR2	15.3525	-1.5492
tamoxifen	2	Estrogen receptor antagonist|Selective estrogen receptor modulator (SERM)	ESR1|ESR2|CYP3A5|ESRRG|PLD1|PRKCD|PRKCE|PRKCQ|PRKCZ|EBP|GPER1|PRKCA|PRKCB|PRKCG|PRKCI	15.3525	-1.5492
bicalutamide	2	Androgen receptor antagonist	AR|CYP2C19	15.3525	-1.5488
desoxycortone	5	Mineralocorticoid receptor agonist	NR3C2|NR3C1	15.3525	-1.5488
actarit	5	Interleukin inhibitor	-666	15.3525	-1.5487
dipropyl-5ct	2	Serotonin receptor agonist	-666	15.3525	-1.5487
BRD-K49668410	2	Bacterial 50S ribosomal subunit inhibitor	CYP3A4|CYP2C19|CYP3A5|CYP3A7	15.3525	-1.5484
retinol	4	Retinoid receptor agonist	ALDH1A1|ALDH1A2|ALDH1A3|DHRS3|DHRS4|LRAT|NR2C2|RBP1|RBP3|RDH11|RDH12|RDH13|RDH14|RDH5|RDH8|RETSAT|RHO|RLBP1|RXRA|RXRB|RXRG	15.3525	-1.5474
3-deazaadenosine	2	Adenosylhomocysteinase inhibitor	-666	15.3525	-1.5474
cephaeline	3	Protein synthesis inhibitor	-666	15.3525	-1.5473
fenoterol	4	Adrenergic receptor agonist	ADRB2|ADRB1|ADRB3	15.3525	-1.5473
motesanib	3	KIT inhibitor|PDGFR inhibitor|VEGFR inhibitor	FLT1|FLT4|KDR|KIT|PDGFRA|RET	15.3525	-1.5471
ketanserin	2	Serotonin receptor antagonist	HTR2A|HTR2C|ADRA1A|ADRA1B|ADRA1D|DRD1|DRD5|HTR1A|HTR1B|HTR1D|HTR2B|HTR5A|HTR7|SLC18A1|SLC18A2	15.3525	-1.5471
bromhexine	5	Mucolytic	-666	8.2676	-1.547
BRD-K76677554	2	Dopamine receptor antagonist	-666	8.6335	-1.547
levocetirizine	3	Histamine receptor antagonist	HRH1|CXCL8	6.8386	-1.5467
levcromakalim	2	Potassium channel activator	KCNJ8|ABCC9|KCNJ5	6.474	-1.5465
xanthinol	5	Vasodilator	-666	6.4872	-1.5465
trehalose	2	Pharmacological chaperone	-666	6.564	-1.5465
NU-7026	3	DNA inhibitor|MTOR inhibitor|PI3K inhibitor	PRKDC	6.2534	-1.5463
PKCbeta-inhibitor	4	PKC inhibitor	-666	5.9146	-1.5459
amantadine	2	Glutamate receptor antagonist	GRIN1|DRD2|GRIN2A|GRIN2B|GRIN2C|GRIN2D|GRIN3A	5.8425	-1.5458
donepezil	2	Acetylcholinesterase inhibitor	ACHE|HTR2A	5.7816	-1.5457
T-5224	3	AP inhibitor	JUN	5.581	-1.5454
L-690330	3	Inositol monophosphatase inhibitor	IMPA1	5.322	-1.5449
spectinomycin	2	Bacterial 30S ribosomal subunit inhibitor	-666	5.2911	-1.5448
nitrazepam	4	Benzodiazepine receptor agonist	GABRA1	5.2678	-1.5447
ketorolac	2	Cyclooxygenase inhibitor	PTGS1|PTGS2	5.2287	-1.5446
acetaldehyde	6	Metabolite of ethanol with a role in ethanol addiction	-666	5.2327	-1.5446
semaxanib	2	VEGFR inhibitor	KDR|FLT1|KIT|PDGFRB|FLT3|MET|FGFR1|PDGFRA|RET	5.1928	-1.5445
mitotane	3	Carcinogen	CYP11B1|CYP11A1|CYP3A4|ESR1|FDX1	5.142	-1.5444
pantoprazole	5	Proton pump inhibitor	ATP4A|CYP2C19|CYP3A4	5.107	-1.5443
hesperidin	2	Flavanone glycoside	CACNA1B	5.124	-1.5443
BRD-K22969690	2	Bacterial 50S ribosomal subunit inhibitor	CYP2C19|CD55	5.064	-1.5442
luteolin	2	Glucosidase inhibitor	AKR1B1|GAA|MAOA|XDH|TOP1	5.0681	-1.5442
SKF-91488	3	Histamine receptor agonist	HNMT	5.0793	-1.5442
carbacyclin	2	PPAR receptor agonist	PTGIR|PPARD	5.0172	-1.544
NU-7026	2	DNA inhibitor|MTOR inhibitor|PI3K inhibitor	PRKDC	4.9868	-1.5439
genistein	3	Tyrosine kinase inhibitor	CFTR|ESR2|EGFR|ESR1|ESRRA|ESRRB|ESRRG|NCOA1|NCOA2|PPARG|PTK2B|TOP2A|TRPC5	4.945	-1.5438
hydrocortisone-hemisuccinate	5	Glucocorticoid receptor agonist	NR3C1	4.9556	-1.5438
BMS-707035	3	HIV inhibitor	-666	4.7854	-1.5431
milrinone	4	Phosphodiesterase inhibitor	PDE3A|PDE2A|PDE3B|PDE5A	4.7538	-1.543
flunisolide	5	Cytochrome P450 inhibitor	NR3C1	4.7539	-1.543
avicin-g	5	NFKB inhibitor	-666	4.6852	-1.5427
VU-0365114-2	2	M5 modulator	CHRM5	4.6879	-1.5427
methylnorlichexanthone	3	Aurora kinase inhibitor|PIM inhibitor|VEGFR inhibitor	AURKB|PIM1	4.6608	-1.5426
dexketoprofen	3	Cyclooxygenase inhibitor	PTGS2|PTGS1	4.6611	-1.5426
Y-27152	2	Potassium channel activator	KCNJ8	4.6134	-1.5424
bezafibrate	3	PPAR receptor agonist	PPARA|PPARD|PPARG|HSD11B1|LPL	4.6017	-1.5423
MF-101	3	Estrogen receptor agonist	ESR2|XDH|CYP19A1	4.5612	-1.5421
barasertib-HQPA	2	Aurora kinase inhibitor	AURKB|AURKC|AURKA	4.5649	-1.5421
histamine	2	Histamine receptor agonist	HRH2|HRH1|HRH3|HRH4|NOX3	4.5201	-1.5419
ORG-9768	2	Adrenergic receptor antagonist	SLC6A2|ADRA2A	4.4881	-1.5417
benperidol	5	Dopamine receptor antagonist	DRD2	4.3961	-1.5412
BRD-K23875128	2	Rho associated kinase inhibitor	-666	4.3818	-1.5411
cardiogenol-c	5	Cardiomyogenesis inducer	-666	4.3876	-1.5411
TC-H-106	4	HDAC inhibitor	HDAC1|HDAC2|HDAC3|HDAC8	4.3599	-1.541
CHIR-99021	2	GSK inhibitor	CDK1|GSK3A|GSK3B|MAPK1	4.3744	-1.541
W-9	4	Calmodulin inhibitor	CALM2	4.358	-1.5409
ondansetron	3	Serotonin receptor antagonist	HTR3A|CYP2D6|CYP3A5|HTR1A|HTR1B|HTR3B|HTR4|OPRM1	4.3591	-1.5409
fluperlapine	3	Serotonin receptor antagonist	-666	4.3232	-1.5407
PKCbeta-inhibitor	5	PKC inhibitor	-666	4.3027	-1.5406
CGS-21680	3	Adenosine receptor agonist	ADORA2A|ADORA1|ADORA2B|ADORA3	4.3033	-1.5406
EPZ-004777	3	DOT1L inhibitor	DOT1L	4.2653	-1.5403
aniracetam	2	Glutamate receptor agonist	GRIA1|DRD2|GRIA2|GRIA3|HTR2A|GRIA4	4.2122	-1.54
KU-55933	3	ATM kinase inhibitor	ATM|PRKDC	4.1849	-1.5398
azithromycin	3	Bacterial 50S ribosomal subunit inhibitor	MLNR	4.1961	-1.5398
AG-494	5	EGFR inhibitor|Tyrosine kinase inhibitor	EGFR	4.1961	-1.5398
erythromycin-estolate	2	Bacterial 50S ribosomal subunit inhibitor	ABCB1|ALB|CYP3A4|CYP51A1|KCNH2|MLNR|SLC47A1	4.1328	-1.5394
GW-843682X	3	PLK inhibitor	-666	4.129	-1.5393
BRD-K97330509	5	Src inhibitor	-666	4.0845	-1.539
BRD-K61737877	5	VEGFR inhibitor	-666	4.092	-1.539
BRD-K06817181	3	JAK inhibitor	-666	4.0384	-1.5386
YM-976	3	Phosphodiesterase inhibitor	PDE4A|PDE4B|PDE4C|PDE4D|TNF	4.0162	-1.5384
BRD-A53131506	3	Inactive testosterone analog	-666	4.0091	-1.5383
acetazolamide	2	Carbonic anhydrase inhibitor	CA14|CA2|CA1|CA4|CA12|CA7|CA13|CA6|AQP1|CA3	3.9831	-1.5381
UNC-0321	2	Histone lysine methyltransferase inhibitor	EHMT2	3.9638	-1.5379
GW-9662	2	PPAR receptor antagonist	PPARG|NCOA2|RXRA	3.9462	-1.5378
methoprene-acid	2	Retinoid receptor agonist	RXRA	3.9349	-1.5377
doxofylline	3	Adenosine receptor antagonist	ADORA1|PDE4A|PDE4B|PDE4C|PDE4D	3.9382	-1.5377
nocodazole	3	Tubulin inhibitor	HPGDS	3.9241	-1.5376
favipiravir	2	RNA polymerase inhibitor	-666	3.9331	-1.5376
BRD-K76022557	2	Dopamine receptor agonist	-666	3.9186	-1.5375
afatinib	2	EGFR inhibitor	EGFR|ERBB2|ERBB4	3.8989	-1.5373
naftopidil	3	Adrenergic receptor antagonist	ADRA1D|ADRA1A	3.8919	-1.5372
nimodipine	4	Calcium channel blocker	CACNA1C|NR3C2|CACNA1D|CACNA1F|CACNA1S|AHR|CACNB1|CACNB2|CACNB3|CACNB4|CFTR	3.8726	-1.5371
indapamide	2	Thiazide diuretic	SLC12A3|KCNQ1|CA7|KCNE1	3.8779	-1.5371
L-803087	2	Somatostatin receptor agonist	SSTR4	3.8671	-1.537
CTS-1027	2	Metalloproteinase inhibitor	MMP13|MMP2|MMP3|MMP9|MMP12|MMP14|MMP8|MMP1	3.8712	-1.537
blebbistatin	2	ATPase inhibitor	-666	3.8581	-1.5369
brivudine	2	DNA inhibitor	-666	3.8471	-1.5368
lacosamide	3	Collapsin response mediator protein stimulant|Sodium channel blocker	SCN3A|SCN9A|SCN1A|SCN10A|CYP2C19|DPYSL2|SCN11A|SCN2A|SCN4A|SCN5A|SCN7A|SCN8A	3.8071	-1.5364
PSB-11	4	Adenosine receptor antagonist	ADORA3|ADORA1|ADORA2A	3.8095	-1.5364
fenpiverinium	4	Acetylcholine receptor antagonist	-666	3.7958	-1.5363
cefatrizine	2	Bacterial cell wall synthesis inhibitor	-666	3.803	-1.5363
cianidanol	3	Fatty acid synthase inhibitor	FASN|SCN5A|PTGS1	3.7885	-1.5362
BH3I-1	3	BCL inhibitor	BCL2L1	3.7885	-1.5362
bicalutamide	2	Androgen receptor antagonist	AR|CYP2C19	3.7892	-1.5362
GBR-12935	2	Dopamine receptor antagonist	AGTR1|SLC6A3	3.753	-1.5358
probucol	3	Atherogenesis inhibitor	ABCA1|ABCB11|CES1	3.7397	-1.5356
afatinib	3	EGFR inhibitor	EGFR|ERBB2|ERBB4	3.7308	-1.5355
navitoclax	2	BCL inhibitor	BCL2|BCL2L1|BCL2L2	3.7176	-1.5354
cefotiam	5	Bacterial cell wall synthesis inhibitor	-666	3.7176	-1.5354
cinacalcet	4	Calcium channel activator	CASR	3.6893	-1.5351
sulforaphane	3	Carcinogen|Aryl hydrocarbon receptor antagonist	NFE2L2	3.6876	-1.535
AS-601245	3	JNK inhibitor	MAPK10|MAPK8|MAPK9	3.6662	-1.5348
mead-ethanolamide	4	Cannabinoid receptor agonist	-666	3.624	-1.5343
pyrazinoylguanidine	2	Diuretic	-666	3.6252	-1.5343
kinetin-riboside	3	Apoptosis stimulant	-666	3.6272	-1.5343
tolnaftate	2	Fungal squalene epoxidase inhibitor	-666	3.6293	-1.5343
TUL-XXI039	2	Serine/threonine kinase inhibitor	-666	3.6176	-1.5342
BRD-K15164005	3	Carboxylesterase inhibitor	-666	3.611	-1.5341
zolantidine	3	Histamine receptor antagonist	-666	3.6123	-1.5341
emetine	2	Protein synthesis inhibitor	RPS2	3.6153	-1.5341
BRD-K33583600	2	Guanylate cyclase activator	AKR1B1|HRH2|SIRT1|GABBR1	3.6025	-1.534
BAY-K8644	2	Calcium channel activator	-666	3.5938	-1.5339
AT-7867	3	AKT inhibitor	AKT2|ROCK2|GSK3B|PKIA|PRKACA	3.5993	-1.5339
tranylcypromine	2	Monoamine oxidase inhibitor	MAOA|MAOB|KDM1A|CYP2A6	3.5864	-1.5338
Y-39983	3	Rho associated kinase inhibitor	ROCK1|ROCK2	3.587	-1.5338
adatanserin	3	Serotonin receptor agonist|Serotonin receptor antagonist	HTR1A|HTR2A	3.5876	-1.5338
tolnaftate	3	Fungal squalene epoxidase inhibitor	-666	3.5845	-1.5337
methylnorlichexanthone	5	Aurora kinase inhibitor|PIM inhibitor|VEGFR inhibitor	AURKB|PIM1	3.5719	-1.5336
macelignan	3	Antioxidant|Anti-inflammatory	PPARA|PPARG	3.5769	-1.5336
LY-364947	3	TGF-beta receptor inhibitor|P38 MAPK inhibitor	TGFBR1	3.5627	-1.5335
probucol	3	Atherogenesis inhibitor	ABCA1|ABCB11|CES1	3.5657	-1.5335
dydrogesterone	4	Progesterone receptor agonist	PGR	3.5694	-1.5335
masitinib	2	KIT inhibitor|PDGFR inhibitor|Src inhibitor	KIT|FGFR3|LYN|PDGFRB|PDGFRA	3.5447	-1.5332
promazine	2	Dopamine receptor antagonist	CHRM5|DRD2|ADRA1A|ADRA1B|ADRA1D|CHRM1|CHRM2|CHRM3|CHRM4|DRD1|DRD3|DRD4|HRH1|HTR2A|HTR2C	3.5459	-1.5332
nTZDpa	3	PPAR receptor agonist	PPARG	3.5262	-1.533
BRD-A92439610	3	Immunosuppressant|Corticosteroid agonist|Glucocorticoid receptor agonist	NR3C1|CYP3A5|CYP3A7	3.5311	-1.533
skepinone-l	3	P38 MAPK inhibitor	MAPK14|TNF	3.5324	-1.533
eugenitol	5	Androgen receptor antagonist|Bacterial quorum sensing inhibitor|Chromone|Monoamine oxidase inhibitor	-666	3.5213	-1.5329
losartan	5	Angiotensin receptor antagonist	AGTR1	3.5222	-1.5329
alda-1	3	Aldehyde dehydrogenase activator	ALDH2	3.5174	-1.5328
bepridil	2	Calcium channel blocker	CACNA1C|SCN5A|ATP1A1|CACNA1A|CACNA1H|CACNA2D2|CALM1|KCNQ1|KCNQ4|PDE1A|PDE1B|TNNC1	3.4861	-1.5324
AZD-5438	2	CDK inhibitor	CCNB1|CCNE1|CDK1|CDK2|KCNH2	3.4865	-1.5324
NSC-94258	5	Carcinogen	-666	3.4743	-1.5322
GW-405833	3	Cannabinoid receptor agonist	CNR2	3.4758	-1.5322
SB-239063	4	P38 MAPK inhibitor	TNF|MAPK11|MAPK14|PTGS2	3.4486	-1.5319
PF-04217903	2	MET inhibitor	MET	3.4525	-1.5319
BRL-15572	3	Serotonin receptor antagonist	HTR1D|HTR1A|HTR1B|HTR1E|HTR1F|HTR2A|HTR2B|HTR2C|HTR6	3.4541	-1.5319
resveratrol	3	Cytochrome P450 inhibitor|SIRT activator	PTGS1|SIRT1|PTGS2|APOA1|BACE1|MAOA|SCN5A|TXNRD1|TXNRD2|XDH|CSNK2A1|NQO2	3.4422	-1.5318
FK-866	4	Niacinamide phosphoribosyltransferase inhibitor	NAMPT|PARP1	3.4443	-1.5318
anidulafungin	3	Fungal 1,3-beta-D-glucan synthase inhibitor	-666	3.4473	-1.5318
INCA-6	4	Calcineurin inhibitor	NFATC1	3.4396	-1.5317
temoporfin	2	Radical formation stimulant	-666	3.4218	-1.5315
ziprasidone	3	Dopamine receptor antagonist|Serotonin receptor antagonist	DRD2|HTR2A|HTR1A|HTR1D|HRH1|HTR1B|HTR1E|HTR2C|HTR7|ADRA1A|ADRA1B|ADRA2A|ADRA2B|ADRA2C|CHRM1|CHRM2|CHRM3|CHRM4|CHRM5|DRD1|DRD3|DRD4|DRD5|HTR3A|HTR6|SLC6A4	3.4021	-1.5312
VU-0400195-3	2	Glutamate receptor antagonist	GRM4	3.3982	-1.5311
LY-2090314	3	GSK inhibitor	GSK3B	3.3909	-1.531
BRD-K76674262	2	Protein synthesis inhibitor	RPL3	3.3839	-1.5309
carmustine	3	DNA alkylating agent|DNA inhibitor	GSR|TXNRD1|TXNRD2	3.3575	-1.5305
mestranol	5	Estrogen receptor agonist	ESR1	3.3412	-1.5302
pravastatin	2	HMGCR inhibitor	-666	3.3305	-1.53
BRD-K37846922	3	CHK inhibitor|Cytochrome P450 activator|Indoleamine 2,3-dioxygenase inhibitor	-666	3.2934	-1.5294
mercaptopurine	5	Immunosuppressant|Protein synthesis inhibitor|Purine antagonist	HPRT1|IMPDH1|IMPDH2|PPAT	3.2897	-1.5293
BRD-U08759356	5	EGFR inhibitor	-666	3.2747	-1.5291
fluspirilene	3	Dopamine receptor antagonist	DRD2|HTR2A|CACNG1|HRH1|HTR1A|HTR1D|HTR1E	3.2773	-1.5291
PF-04136309	3	CC chemokine receptor antagonist	-666	3.2681	-1.529
thalidomide	2	TNF inhibitor	TNF|CRBN|CYP1A2|CYP2B6|CYP2C19|CYP3A5|FGFR2|NFKB1|ORM1|ORM2|PTGS2	3.2619	-1.5289
niacin	2	NADPH inhibitor|Vitamin B	HCAR2|HCAR3|DGAT2|HCAR1|NNMT|QPRT	3.2563	-1.5288
alfuzosin	5	Adrenergic receptor antagonist	ADRA1A|ADRA1D|ADRA1B|KCNH2	3.2591	-1.5288
androstenol	5	GABA receptor antagonist	NR1I3	3.2424	-1.5285
amodiaquine	4	Histamine receptor agonist	HNMT|CYP2C8	3.2367	-1.5284
YM-298198	4	Glutamate receptor antagonist	GRM1	3.2388	-1.5284
flumetasone	3	Glucocorticoid receptor agonist	NR3C1|PLA2G1B	3.2233	-1.5282
pridinol	2	Muscle relaxant	-666	3.2173	-1.5281
zoxazolamine	5	Muscle relaxant	-666	3.2188	-1.5281
proglumide	2	CCK receptor antagonist	CCKBR|CCKAR	3.1952	-1.5276
bretazenil	2	GABA receptor agonist	GABRA1|GABRA2|GABRA3|GABRA5|GABRA4|GABRA6	3.1738	-1.5273
benzthiazide	6	Carbonic anhydrase inhibitor	CA2|SLC12A3|CA1|CA12|CA4|CA9	3.1702	-1.5272
sertaconazole	2	Sterol demethylase inhibitor	-666	3.1725	-1.5272
safinamide	2	Dopamine receptor antagonist|Glutamate inhibitor|Monoamine oxidase inhibitor	MAOB|SLC6A3	3.1383	-1.5266
thiothixene	2	Dopamine receptor antagonist	HTR2A|DRD1|DRD2|HRH1	3.1353	-1.5265
saracatinib	2	Src inhibitor	SRC|ABL1|LCK|YES1	3.1318	-1.5264
adenosine	3	Adenosine receptor agonist	ADORA1|ADORA2A|ADORA2B|ADORA3|PI4K2A|PI4K2B|TRPM4	3.1321	-1.5264
linifanib	2	PDGFR inhibitor|VEGFR inhibitor	CSF1R|KDR|PDGFRB|FLT1|FLT3|FLT4|PDGFRA|CSF1|KIT|RET|TEK	3.1207	-1.5262
ubenimex	3	Leukotriene inhibitor	LTA4H|ANPEP|RNPEP	3.1154	-1.5261
chloroxine	3	Opioid receptor antagonist	OPRK1	3.1031	-1.5259
CAY-10585	3	HIF modulator	HIF1A	3.0936	-1.5257
enalapril	3	ACE inhibitor	ACE	3.0876	-1.5256
L-701324	5	Glutamate receptor antagonist	GRIN1|GRIN2A|GRIN2B|GRIN2C|GRIN2D	3.0881	-1.5256
lomerizine	3	Calcium channel blocker	ABCB1|CACNA1B|SCN5A	3.0916	-1.5256
OCO-1112	2	Cholesterol inhibitor	-666	3.0772	-1.5253
nefopam	2	Cyclooxygenase inhibitor	-666	3.0683	-1.5252
rivaroxaban	2	Coagulation factor inhibitor	F10|CYP2J2|CYP3A5	3.0711	-1.5252
finasteride	5	5-alpha reductase inhibitor	SRD5A2|SRD5A1|AR|AKR1D1	3.0554	-1.5249
alverine	3	Muscle relaxant	HTR1A	3.0532	-1.5248
PHA-767491	2	CDC inhibitor	CDK1|RPS6KB1	3.0426	-1.5246
I-BET-762	3	Bromodomain inhibitor	BRD2|BRD3|BRD4|APOA1	3.0377	-1.5245
ataluren	2	CFTR channel agonist|Dystrophin stimulant	DMD|CFTR|F8|F9	3.0341	-1.5244
losmapimod	2	P38 MAPK inhibitor	MAPK14	3.0259	-1.5243
manumycin-a	2	Farnesyltransferase inhibitor|NFKB inhibitor	FNTA|IKBKB	3.0275	-1.5243
tropicamide	4	Acetylcholine receptor antagonist	CHRM3|CHRM4|CHRM1|CHRM2	3.0292	-1.5243
nocodazole	3	Tubulin inhibitor	HPGDS	3.0167	-1.5241
KIN001-242	3	Protein kinase inhibitor	RPS6KA3	3.0184	-1.5241
dalcetrapib	4	Cholesterol inhibitor	CETP	3.0129	-1.524
BRD-K47869605	4	Tubulin inhibitor	IGF1R|TOP2A|TUBA4A|TUBB	2.9999	-1.5237
ICI-162846	3	Histamine receptor antagonist	-666	2.9942	-1.5236
ethisterone	5	Progestogen hormone	TYR	2.9958	-1.5236
clomethiazole	3	GABA receptor antagonist|GABA receptor modulator	GABRA1	2.9918	-1.5235
bisoprolol	3	Adrenergic receptor antagonist	ADRB1|ADRB2	2.9638	-1.5229
CC-401	2	JNK inhibitor	MAPK8	2.967	-1.5229
hypericin	4	Tyrosine kinase inhibitor	-666	2.9614	-1.5228
NVP-DPP728	2	Dipeptidyl peptidase inhibitor	DPP4	2.9625	-1.5228
lidoflazine	2	Calcium channel blocker	SCN1A|SCN3A|SLC29A1	2.9399	-1.5223
CGP-13501	3	GABA receptor antagonist	GABBR1	2.9351	-1.5222
narlaprevir	2	HCV inhibitor	-666	2.9295	-1.5221
BRD-K72783841	4	EGFR inhibitor	EGFR	2.9269	-1.522
BRD-K49657628	4	EGFR inhibitor|Tyrosine kinase inhibitor	EGFR	2.9273	-1.522
noscapine	5	Bradykinin receptor antagonist|Tubulin inhibitor	BDKRB2|SIGMAR1	2.9206	-1.5219
SC-10	5	Protein kinase activator	PRKCA	2.922	-1.5219
lorglumide	3	CCK receptor antagonist	CCKAR|CCKBR	2.9148	-1.5217
fenretinide	2	Apoptosis stimulant|Retinoid receptor agonist	RARA|CYP2C8|CYP3A5|RARG	2.9047	-1.5215
KU-C103871	4	GSP agonist	SMAD3	2.9006	-1.5214
scopolamine	3	Acetylcholine receptor antagonist	CHRM1|CHRM2|CHRM3|CHRM4	2.9023	-1.5214
BRD-K63784565	3	Topoisomerase inhibitor	-666	2.8958	-1.5213
dephostatin	2	Tyrosine phosphatase inhibitor	PTPN1|PTPN6	2.8914	-1.5212
skatole	3	Thrombin inhibitor	CYP2F1	2.8917	-1.5212
BRD-K24689407	2	Nitric oxide synthase inhibitor	-666	2.8941	-1.5212
phenothiazine	4	Dopamine receptor antagonist	-666	2.8873	-1.5211
dovitinib	3	EGFR inhibitor|FGFR inhibitor|FLT3 inhibitor|PDGFR inhibitor|VEGFR inhibitor	FGFR1|FLT1|KDR|EGFR|FGFR3|FLT3|FLT4|KIT|PDGFRB|CSF1R|FGFR2|INSR|PDGFRA	2.8851	-1.521
AGK-2	2	SIRT inhibitor	SIRT2	2.8868	-1.521
XMD-892	5	MAP kinase inhibitor	-666	2.8813	-1.5209
meprylcaine	3	Anesthetic - local	-666	2.8755	-1.5208
PKCbeta-inhibitor	2	PKC inhibitor	-666	2.8724	-1.5207
BRD-K70821460	3	Histamine receptor agonist	-666	2.8726	-1.5207
KIN-001-220	3	Aurora kinase inhibitor	-666	2.8643	-1.5205
glasdegib	2	Hedgehog pathway inhibitor	DHH|IHH|SMO	2.8669	-1.5205
BRD-K09991945	3	PKC inhibitor	GSK3B	2.8583	-1.5203
lobenzarit	3	Immunosuppressant	-666	2.8515	-1.5202
R-547	2	CDK inhibitor	CDK2|CDK1|CDK4|CCND1|CCNE1|CDK7	2.8545	-1.5202
paroxetine	2	Selective serotonin reuptake inhibitor (SSRI)	SLC6A4|CHRM1|CHRM2|CHRM3|CHRM4|CHRM5|HTR2A|SLC6A2	2.8472	-1.52
devazepide	2	CCK receptor antagonist	CCKAR	2.8367	-1.5198
BRD-K37846922	3	CHK inhibitor|Cytochrome P450 activator|Indoleamine 2,3-dioxygenase inhibitor	-666	2.7818	-1.5195
decitabine	5	DNA inhibitor	DNMT1|DNMT3A	2.71	-1.5193
EPZ-005687	3	Histone lysine methyltransferase inhibitor	EZH2	2.5732	-1.5188
BRD-A92800748	3	TIE inhibitor	-666	2.5786	-1.5188
CA-074-Me	2	Cathepsin inhibitor	CTSB	2.5622	-1.5187
adatanserin	3	Serotonin receptor agonist|Serotonin receptor antagonist	HTR1A|HTR2A	2.5416	-1.5186
etodolac	2	Cyclooxygenase inhibitor	PTGS2|TRPV1|PTGS1|RXRA	2.5377	-1.5185
GR-89696	5	Opioid receptor agonist	OPRK1	2.5388	-1.5185
CGS-12066B	4	Serotonin receptor agonist	HTR1B	2.5396	-1.5185
sirolimus	2	MTOR inhibitor	MTOR|FKBP1A|CCR5|FGF2	2.5399	-1.5185
ipratropium	3	Acetylcholine receptor antagonist	CHRM1|CHRM2|CHRM3|CHRM4|CHRM5	2.5413	-1.5185
retrorsine	5	Cytotoxic agent|DNA inhibitor|Mutagenic	-666	2.5236	-1.5182
etanidazole	2	Bacterial cell wall synthesis inhibitor	-666	2.5116	-1.518
palmitoylethanolamide	3	Cannabinoid receptor agonist	CNR2|GPR119|GPR55	2.4972	-1.5177
androstanol	3	CAR antagonist	-666	2.4841	-1.5174
ritodrine	3	Adrenergic receptor agonist	ADRB2	2.4685	-1.517
RVX-208	3	Apolipoprotein expression enhancer	APOA1|BRD4|BRD3	2.4705	-1.517
chloroquine	3	Antimalarial	CYP2C8|GSTA2|MRGPRX1|TLR9|TNF	2.471	-1.517
zileuton	3	Leukotriene inhibitor|Lipoxygenase inhibitor	ALOX5	2.4586	-1.5167
ebelactone-b	3	Lipase inhibitor	PNLIP	2.4518	-1.5164
nandrolone	3	Imidazoline receptor agonist	NISCH|AR|CYP19A1|MAOA|MAOB	2.4518	-1.5164
BRD-K45330754	4	Estrogen receptor agonist	ESR1|ESR2|ESRRG|ESRRB	2.4492	-1.5163
RS-45041-190	2	Imidazoline receptor agonist	-666	2.4349	-1.5157
L-2167	4	PPAR receptor agonist	PPARD	2.435	-1.5157
LY-320135	5	Cannabinoid receptor antagonist	CNR1	2.4323	-1.5156
3-deazaadenosine	3	Adenosylhomocysteinase inhibitor	-666	2.4333	-1.5156
talazoparib	2	PARP inhibitor	PARP2|PARP1	2.429	-1.5154
JNK-9L	2	JNK inhibitor	MAPK8	2.4248	-1.5152
palmitoylethanolamide	2	Cannabinoid receptor agonist	CNR2|GPR119|GPR55	2.4238	-1.5151
dexamethasone-acetate	3	Glucocorticoid receptor agonist|Corticosteroid agonist|Cytochrome P450 inhibitor	NR3C1	2.4213	-1.515
BRD-K61217870	3	Glutamate receptor antagonist	-666	2.4194	-1.5149
aminomethyltransferase	4	Nitric oxide synthase inhibitor	NOS2	2.418	-1.5148
UCL-2077	3	Slow afterhyperpolarization channel blocker	-666	2.4184	-1.5148
acecainide	3	Polarization inhibitor	SCN5A	2.4158	-1.5146
allantoxanamide	3	Uricase inhibitor	-666	2.4134	-1.5145
isofloxythepin	3	Dopamine receptor antagonist	-666	2.4143	-1.5145
bezafibrate	4	PPAR receptor agonist	PPARA|PPARD|PPARG|HSD11B1|LPL	2.4118	-1.5143
E-7438	3	Histone lysine methyltransferase inhibitor	EZH2	2.4118	-1.5143
loxoprofen	2	Cyclooxygenase inhibitor|Prostanoid receptor antagonist	PTGS2	2.4103	-1.5142
GNF-2	2	Bcr-Abl inhibitor	ABL1|BCR	2.4093	-1.5141
I-BET-151	2	Bromodomain inhibitor	-666	2.4046	-1.5138
PHA-665752	3	MET inhibitor	MET	2.4032	-1.5136
palbociclib	4	CDK inhibitor	CDK4|CDK6|CCND3	2.4015	-1.5135
emtricitabine	2	Nucleoside reverse transcriptase inhibitor	-666	2.4016	-1.5135
Ro-19-4605	4	GABA receptor agonist	GABRA1|GABRA2|GABRA3|GABRA5	2.4016	-1.5135
SCH-23390	2	Dopamine receptor antagonist	DRD1|DRD5|HTR2C|KCNJ4|KCNJ6	2.4016	-1.5135
capsazepine	3	TRPV agonist	TRPV1|TRPV4	2.3993	-1.5133
cinnarizine	3	Calcium channel blocker	HRH1	2.3995	-1.5133
benperidol	3	Dopamine receptor antagonist	DRD2	2.3998	-1.5133
BRD-K38310698	3	Protein synthesis inhibitor	-666	2.3987	-1.5132
doxapram	3	Potassium channel antagonist	KCNK3|KCNK9	2.3991	-1.5132
bisbenzimide	3	DNA binding agent	TOP1	2.3956	-1.5129
seneciphylline	3	Cytochrome P450 inhibitor	-666	2.3961	-1.5129
GW-501516	3	PPAR receptor agonist|Insulin sensitizer	PPARD|INS|PPARA	2.3911	-1.5124
nocodazole	5	Tubulin inhibitor	HPGDS	2.392	-1.5124
picrotoxin	4	GABA receptor antagonist	GABRA1|GABRR1|GLRA2|GLRA3	2.3909	-1.5123
denbufylline	2	Phosphodiesterase inhibitor	-666	2.3882	-1.512
dicoumarol	2	NADPH inhibitor	VKORC1|NQO1|CRYZ	2.3885	-1.512
PF-3845	2	FAAH inhibitor	FAAH	2.3854	-1.5117
olprinone	3	Phosphodiesterase inhibitor	PDE3A|PDE4A|PDE4B|PDE4C|PDE4D	2.3841	-1.5115
iopanoic-acid	5	Thyroid hormone inhibitor	-666	2.3825	-1.5113
rosmarinic-acid	3	GABA receptor antagonist	MCL1|TYR	2.3826	-1.5113
SB-415286	5	GSK inhibitor	GSK3B|GSK3A|RPS6KB1	2.3802	-1.5109
GW-843682X	5	PLK inhibitor	-666	2.378	-1.5105
GR-55562	3	Serotonin receptor antagonist	HTR1B	2.3783	-1.5105
BRD-K34533029	5	EGFR inhibitor	EGFR	2.377	-1.5103
benactyzine	3	Butyrylcholinesterase inhibitor	-666	2.376	-1.51
BRD-K54606188	3	Bromodomain inhibitor	-666	2.3755	-1.5099
JX-401	2	P38 MAPK inhibitor	MAPK14	2.3749	-1.5098
melperone	5	Dopamine receptor antagonist|Serotonin receptor antagonist	DRD2|HTR1A|HTR2A	2.3749	-1.5098
tolvaptan	3	Vasopressin receptor antagonist	AVPR2|AVPR1A	2.3745	-1.5097
MGCD-265	3	VEGFR inhibitor	MET|KDR|AXL	2.3745	-1.5097
fluspirilene	2	Dopamine receptor antagonist	DRD2|HTR2A|CACNG1|HRH1|HTR1A|HTR1D|HTR1E	2.3742	-1.5096
letermovir	2	CMV terminase inhibitor	-666	2.3733	-1.5094
tamoxifen	6	Estrogen receptor antagonist|Selective estrogen receptor modulator (SERM)	ESR1|ESR2|CYP3A5|ESRRG|PLD1|PRKCD|PRKCE|PRKCQ|PRKCZ|EBP|GPER1|PRKCA|PRKCB|PRKCG|PRKCI	2.3731	-1.5091
estropipate	3	Estrogen receptor agonist	ESR1|ESR2	2.3731	-1.509
hexamethylenebisacetamide	3	AKT inhibitor|Differentiation inducer|NFKB inhibitor	AKT1	2.3731	-1.509
BRD-A39747742	4	Estrogen receptor agonist	ESR1	2.3731	-1.5089
YC-1	3	Guanylyl cyclase activator	HIF1A|GUCY1A2|GUCY1A3|GUCY1B3	2.3731	-1.5089
betulinic-acid	3	Apoptosis stimulant|Caspase activator|Diacylglycerol O acyltransferase inhibitor|HIV inhibitor|NFKB activator|SARS coronavirus 3C-like protease inhibitor|Topoisomerase inhibitor	GPBAR1|CASP3|CASP8|TOP1	2.3731	-1.5085
idelalisib	3	PI3K inhibitor	PIK3CD|PIK3CG|CCL3|CCL4|PIK3CA|PIK3CB	2.3731	-1.5084
olaparib	5	PARP inhibitor	PARP1|PARP2|PARP3	2.3731	-1.5081
NBI-27914	2	CRF receptor antagonist	CRHR1	2.3731	-1.508
lomerizine	2	Calcium channel blocker	ABCB1|CACNA1B|SCN5A	2.3731	-1.508
KU-55933	4	ATM kinase inhibitor	ATM|PRKDC	2.3731	-1.5078
pimozide	2	Dopamine receptor antagonist	DRD2|DRD3|HTR2A|CACNA1I|CALM1|DRD1|DRD4|DRD5|HRH1|HTR1A|KCNA10|KCNH2	2.3731	-1.5078
GDC-0879	3	RAF inhibitor	BRAF	2.3731	-1.5078
azithromycin	2	Bacterial 50S ribosomal subunit inhibitor	MLNR	2.3731	-1.5077
dienestrol	3	Estrogen receptor agonist	ESR1	2.3731	-1.5073
JW-55	2	Tankyrase inhibitor	TNKS|TNKS2	2.3731	-1.5072
dicycloverine	5	Acetylcholine receptor antagonist	CHRM1|CHRM2|CHRM3	2.3731	-1.5072
PSB-069	4	NTPDase inhibitor	ENTPD1|ENTPD2|ENTPD3	2.3731	-1.5072
atomoxetine	3	Norepinephrine inhibitor	SLC6A2|SLC6A3|SLC6A4|GRIN1|GRIN2A|GRIN2B|GRIN2C|GRIN2D|GRIN3A|GRIN3B	2.3731	-1.507
NPI-2358	5	Tubulin inhibitor	-666	2.3731	-1.507
indoprofen	4	Cyclooxygenase inhibitor|Prostanoid receptor antagonist	PTGS1|PTGS2|CXCR1|CXCR2	2.3731	-1.5069
masitinib	3	KIT inhibitor|PDGFR inhibitor|Src inhibitor	KIT|FGFR3|LYN|PDGFRB|PDGFRA	2.3731	-1.5067
BRD-A77577770	4	Protein kinase inhibitor	-666	2.3731	-1.5067
PNU-120596	4	Acetylcholine receptor agonist	CHRNA7	2.3731	-1.5066
Y-27632	5	Rho associated kinase inhibitor	ROCK1|ROCK2|LRRK2|PKIA|PKN2|PRKACA|PRKCE	2.3731	-1.5066
aprepitant	3	Tachykinin antagonist	TACR1|CYP2C19	2.3731	-1.5059
fluticasone	3	Glucocorticoid receptor agonist	NR3C1|PGR	2.3731	-1.5059
MPEP	2	Glutamate receptor antagonist	GRM5|GRM1|GRM4	2.3731	-1.5058
SA-94315	3	Caspase inhibitor	CASP3	2.3731	-1.5057
nadolol	3	Adrenergic receptor antagonist	ADRB1|ADRB2|ADRB3	2.3731	-1.5057
BP-554	3	Serotonin receptor agonist	HTR1A	2.3731	-1.5056
BRD-K22969690	3	Bacterial 50S ribosomal subunit inhibitor	CYP2C19|CD55	2.3731	-1.5055
cefatrizine	3	Bacterial cell wall synthesis inhibitor	-666	2.3731	-1.5055
metoclopramide	2	Dopamine receptor antagonist|Serotonin receptor antagonist	DRD2|HTR4|HTR3A|CHRM1|HTR3B	2.3731	-1.5054
EPZ-015666	3	PRMT inhibitor	PRMT5	2.3731	-1.5054
rolipram	3	Phosphodiesterase inhibitor	PDE4A|PDE4B|PDE4D|PDE4C	2.3731	-1.505
racephedrine	5	Adrenergic receptor agonist	-666	2.3731	-1.5048
norketamine	5	Glutamate receptor antagonist	CYP3A4	2.3731	-1.5046
marmesin	3	Angiogenesis inhibitor	-666	2.3731	-1.5046
SDZ-205-557	4	Serotonin receptor antagonist	HTR4|HTR3A|HTR3B	2.3731	-1.5044
RS-16566	3	Serotonin receptor antagonist	-666	2.3731	-1.5044
ribavirin	2	Antiviral	IMPDH1|ADK|ENPP1|IMPDH2|NT5C2	2.3731	-1.5044
NS-3694	3	Glutamate receptor antagonist	CASP9	2.3731	-1.5044
SB-216763	3	GSK inhibitor	GSK3B|CCNA2|CDK2|GSK3A	2.3731	-1.5042
sulfacetamide	2	PABA antagonist	-666	2.3731	-1.504
EMF-BCA1-64	3	Caspase inhibitor	CASP3|STAT1	2.3731	-1.5038
BRD-A36707673	4	LXR agonist	NR1H3|NR1H2	2.3731	-1.5037
LY-2140023	5	Glutamate receptor agonist	GRM3|GRM2	2.3731	-1.5036
halcinonide	2	Glucocorticoid receptor agonist	NR3C1	2.3731	-1.5034
alogliptin	4	Dipeptidyl peptidase inhibitor	DPP4	2.3731	-1.5033
FK-866	3	Niacinamide phosphoribosyltransferase inhibitor	NAMPT|PARP1	2.3731	-1.503
theophylline	3	Adenosine receptor antagonist	ADORA1|PDE3A|ADORA2A|ADORA2B|ADORA3|HDAC2|PDE3B|PDE4A|PDE4B|PDE4C|PDE4D|CHIA|CYP2E1|CYP3A4|PDE5A	2.3731	-1.5028
biperiden	2	Acetylcholine receptor antagonist	CHRM1|CHRM2|CHRM3|CHRM4|CHRM5|CHRNA2	2.3731	-1.5028
guggulsterone	3	Estrogen receptor agonist|Cholesterol inhibitor|FXR antagonist|IKK inhibitor|Progesterone receptor agonist|PXR agonist	NR1H4|PGR|AR|NR3C1|NR3C2	2.3731	-1.5028
ipsapirone	5	Serotonin receptor agonist	HTR1A	2.3731	-1.5027
fluoropyruvate	5	PDK inhibitor	-666	2.3731	-1.5027
methantheline	2	Acetylcholine receptor antagonist	CHRM1|HRH2	2.3731	-1.5024
triacsin-c	5	Adrenergic receptor antagonist	ACSL1	2.3731	-1.5024
cyproheptadine	3	Histamine receptor antagonist	HRH1|HTR2B|ADRA1A|ADRA1B|ADRA1D|CHRM1|CHRM2|CHRM3|HTR2A|HTR2C|HTR6|HTR7	2.3731	-1.5024
carbendazim	5	Tubulin inhibitor	TP53|TUBB	2.3731	-1.5021
reparixin	2	CC chemokine receptor antagonist	CXCR1|CXCR2	2.3731	-1.502
phenylacetylglutamine	3	DNA inhibitor|Protein synthesis inhibitor	-666	2.3731	-1.502
nafcillin	3	Bacterial cell wall synthesis inhibitor	CYP3A4|CYP1A2|SLC22A6	2.3731	-1.5019
fluconazole	2	Sterol demethylase inhibitor	CYP3A5|CYP3A7|CYP51A1	2.3731	-1.5018
gemfibrozil	3	Lipoprotein lipase activator	PPARA|CYP2C8|LPL|SLCO1B1|SLCO1B3|SLCO2B1	2.3731	-1.5017
amiprilose	3	CD antagonist	-666	2.3731	-1.5016
dorzolamide	2	Carbonic anhydrase inhibitor	CA2|CA1|CA12|CA14|CA4|CA7	2.3731	-1.5015
primaquine	2	Antimalarial|DNA inhibitor	KRT7|NQO2	2.3731	-1.5015
adoprazine	3	Dopamine receptor antagonist|Serotonin receptor agonist	DRD2|HTR1A	2.3731	-1.5015
eperezolid	2	Bacterial 30S ribosomal subunit inhibitor	-666	2.3731	-1.5014
enzastaurin	2	PKC inhibitor	PRKCB|AKT1|GSK3B|PRKCA|PRKCD|PRKCG	2.3731	-1.5014
phenazone	3	Cyclooxygenase inhibitor	PTGS1|PTGS2	2.3731	-1.5014
NSC-119889	2	Protein synthesis inhibitor	-666	2.3731	-1.5014
BMS-182874	2	Endothelin receptor antagonist	EDNRA	2.3731	-1.5013
VX-809	3	CFTR channel agonist	CFTR	2.3731	-1.5013
CGP-52432	3	GABA receptor antagonist	GABBR1	2.3731	-1.5008
PD-160170	3	Neuropeptide receptor antagonist	NPY1R	2.3731	-1.5008
FR-180204	3	MAP kinase inhibitor	MAPK1|MAPK3	2.3731	-1.5007
guaifenesin	2	Expectorant	-666	2.3731	-1.5007
clocortolone-pivalate	3	Steroid	NR3C1|PLA2G1B	2.3731	-1.5006
penciclovir	3	DNA inhibitor	-666	2.3731	-1.5006
morphothebaine	3	Adrenergic receptor antagonist	-666	2.3731	-1.5005
CC-401	3	JNK inhibitor	MAPK8	2.3731	-1.5004
oxolamine	3	Antitussive	-666	2.3731	-1.5004
nafcilline	3	Bacterial cell wall synthesis inhibitor	-666	2.3731	-1.5004
tolimidone	2	Src activator	LYN|SRC	2.3731	-1.5003
BRD-K06817181	3	JAK inhibitor	-666	2.3731	-1.5002
BRD-A48015106	2	Serotonin receptor agonist	-666	2.3731	-1.5002
MLN-4924	2	Nedd activating enzyme inhibitor	NAE1|UBA3	2.3731	-1.5002
VUF-5681	3	Histamine receptor antagonist	HRH3	2.3731	-1.5002
rutin	2	Antioxidant|Capillary stabilizing agent|Nitric oxide scavenger	AKR1C3|AKR1B1	2.3731	-1.5001
NSC-23766	3	Ras GTPase inhibitor	-666	2.3731	-1.5001
pregnenolone	5	Glutamate receptor antagonist	PGR|CYP17A1|SULT2B1	2.3731	-1.5001
elvitegravir	2	HIV inhibitor	-666	2.3731	-1.5001
thiotepa	5	Cytochrome P450 inhibitor	CYP2B6|CYP3A4	2.3731	-1.5
arofylline	3	Phosphodiesterase inhibitor	PDE4A|PDE4B|PDE4C|PDE4D	2.3729	-1.4999
MK-5108	2	Aurora kinase inhibitor	AURKA|AURKB|AURKC	2.3729	-1.4998
KBG	2	Neprilysin inhibitor	MME	2.3729	-1.4998
KIN001-266	3	MAP kinase inhibitor	-666	2.3726	-1.4994
Y-39983	2	Rho associated kinase inhibitor	ROCK1|ROCK2	2.3722	-1.4992
alprostadil	2	Prostanoid receptor agonist	PTGER1|PTGER2|CATSPER1|CATSPER2|CATSPER3|CATSPER4|PTGDR|PTGER4|PTGIR	2.3724	-1.4992
RG-108	3	DNA inhibitor	DNMT1|DNMT3B	2.3724	-1.4992
CX-4945	3	Casein kinase inhibitor	CSNK2A1|CSNK2A2|CSNK2B|DAPK3|HIPK3	2.3721	-1.4991
linopirdine	2	Potassium channel antagonist	KCNQ2|KCNQ3|KCNQ4|KCNQ5	2.3721	-1.4991
albendazole	5	Tubulin inhibitor	CYP1A2|CYP2J2|TUBA1A|TUBB|TUBB4B	2.3722	-1.4991
GR-235	2	Estrogen receptor agonist|FXR antagonist|Progesterone receptor agonist	NR1H4|ESR1|IKBKB|NR1I2|PGR	2.3722	-1.4991
riluzole	2	Glutamate inhibitor	SCN5A|KCND3|KCNK10|KCNK2|KCNK4|KCNN4|SCN10A|SCN11A|SCN1A|SCN2A|SCN3A|SCN4A|SCN7A|SCN8A|SCN9A|SLC7A11	2.372	-1.499
buddleoflavonoloside	3	Acetylcholinesterase inhibitor	-666	2.3721	-1.499
bucladesine	4	Adenosine receptor agonist|CAMP stimulant	PRKACA	2.3719	-1.4989
XE-991	3	Potassium channel antagonist	KCNQ1|KCNQ2|KCNQ3|KCNQ4|KCNQ5	2.3717	-1.4988
linsidomine	3	Nitric oxide donor	-666	2.3717	-1.4988
enoximone	5	Phosphodiesterase inhibitor	PDE3A	2.3708	-1.4984
nefiracetam	2	Acetylcholine receptor agonist|GABA receptor agonist	CHAT|CHRM1	2.3706	-1.4983
liranaftate	3	Fungal squalene epoxidase inhibitor	-666	2.3707	-1.4983
AM-24	3	Lipoxygenase inhibitor	ALOX5|SELL	2.3704	-1.4981
phenformin	3	AMPK activator	KCNJ8|PRKAA1	2.3704	-1.4981
doxepin	5	Histamine receptor antagonist	HRH1|HRH2|SLC6A2|SLC6A4|CYP2C19|SLC6A3|ADRA1A|ADRA1B|ADRA1D|ADRA2A|ADRA2B|ADRA2C|CHRM1|CHRM2|CHRM3|CHRM4|CHRM5|DRD2|HRH4|HTR1A|HTR2A|HTR2B|HTR2C|HTR6|KCNH2	2.3699	-1.4978
sulforaphane	2	Carcinogen|Aryl hydrocarbon receptor antagonist	NFE2L2	2.37	-1.4978
brinzolamide	2	Carbonic anhydrase inhibitor	CA2|CA7|CA1|CYP2B6|CYP2C8|CA12|CA14|CA4|CA5A	2.3697	-1.4977
phenprobamate	2	Muscle relaxant	-666	2.3699	-1.4977
IOWH-032	3	CFTR channel antagonist	CFTR	2.3694	-1.4976
L-689560	3	Glutamate receptor antagonist	GRIN1|GRIN2A|GRIN2B|GRIN2C|GRIN2D	2.3685	-1.4972
fenbendazole	5	Tubulin inhibitor	CYP2C19|CYP2D6|CYP2J2|CYP3A4|TUBB	2.3676	-1.4969
diosmin	2	Aryl hydrocarbon receptor agonist|Capillary stabilizing agent	AHR	2.3668	-1.4967
AZD-7545	2	Pyruvate dehydrogenase kinase inhibitor	PDK2|PDK1	2.3669	-1.4967
betrixaban	2	Coagulation factor inhibitor	F10|KCNH2	2.3663	-1.4965
rifabutin	2	Bacterial protein synthesis inhibitor	CYP3A4|HSP90AA1|HSP90B1	2.3658	-1.4964
sulpiride	2	Dopamine receptor antagonist	DRD3|CA7|DRD2	2.3653	-1.4962
molsidomine	2	Guanylyl cyclase activator	GUCY1A3	2.3647	-1.4961
cilostazol	2	Phosphodiesterase inhibitor	PDE3A|CYP2C19|CYP3A5|PDE3B	2.3645	-1.496
meropenem	3	Bacterial cell wall synthesis inhibitor	-666	2.3645	-1.496
ALW-II-38-3	4	Ephrin inhibitor	DDR1	2.3636	-1.4958
fendiline	2	Calcium channel blocker	HTR2B	2.3631	-1.4957
DH-97	3	Melatonin receptor antagonist	MTNR1B	2.3622	-1.4955
taxifolin	2	Opioid receptor antagonist	APOB|APP|HMGCR|ADIPOR2	2.3615	-1.4953
devazepide	3	CCK receptor antagonist	CCKAR	2.36	-1.4951
dolastatin-10	3	Tubulin inhibitor|Immunostimulant	TUBB	2.3603	-1.4951
lobenzarit	3	Immunosuppressant	-666	2.3595	-1.495
BRD-K58930050	3	Glutamate receptor antagonist	GRIN1|GRIN2A|GRIN2B|GRIN2C|GRIN2D	2.3596	-1.495
BRD-K61217870	4	Glutamate receptor antagonist	-666	2.3594	-1.4949
biotin	3	Vitamin B	ACACA|ACACB|HLCS|MCCC1|MCCC2|PC|PCCA|PCCB|SLC5A6	2.3584	-1.4948
REV-5901	2	Leukotriene receptor antagonist|Lipoxygenase inhibitor	ALOX5	2.3586	-1.4948
favipiravir	3	RNA polymerase inhibitor	-666	2.3581	-1.4947
motesanib	3	KIT inhibitor|PDGFR inhibitor|VEGFR inhibitor	FLT1|FLT4|KDR|KIT|PDGFRA|RET	2.3572	-1.4946
CAY-10577	3	Casein kinase inhibitor	-666	2.3574	-1.4946
rescinnamine	3	ACE inhibitor	ACE	2.3576	-1.4946
valaciclovir	5	DNA inhibitor	-666	2.3538	-1.4941
fenticonazole	2	Bacterial cell wall synthesis inhibitor	-666	2.3541	-1.4941
pimozide	2	Dopamine receptor antagonist	DRD2|DRD3|HTR2A|CACNA1I|CALM1|DRD1|DRD4|DRD5|HRH1|HTR1A|KCNA10|KCNH2	2.353	-1.494
JW-55	2	Tankyrase inhibitor	TNKS|TNKS2	2.3501	-1.4936
rucaparib	5	PARP inhibitor	PARP1|PARP2	2.3495	-1.4935
prazosin	3	Adrenergic receptor antagonist	ADRA1A|ADRA1B|ADRA1D|ADRA2A|ADRA2B|ADRA2C|CDK1|KCNH2|KCNH6|KCNH7	2.3482	-1.4934
SU-11274	3	HGF receptor inhibitor|Tyrosine kinase inhibitor	MET	2.3491	-1.4934
mebendazole	3	Tubulin inhibitor	TUBA1A|TUBB|TUBB4B	2.3477	-1.4933
tetramisole	3	Immunostimulant	-666	2.3481	-1.4933
hydroxychloroquine	2	Antimalarial	TLR7|TLR9	2.3431	-1.4928
palmitoylethanolamide	3	Cannabinoid receptor agonist	CNR2|GPR119|GPR55	2.3417	-1.4927
raltitrexed	4	Thymidylate synthase inhibitor	TYMS|FPGS	2.3423	-1.4927
CGP-52432	4	GABA receptor antagonist	GABBR1	2.3409	-1.4926
XMD-1150	3	LRRK inhibitor	LRRK2	2.3405	-1.4925
BAY-11-7082	2	NFKB inhibitor	RELA	2.3355	-1.492
pimavanserin	2	Serotonin receptor antagonist	HTR2A|DRD2	2.3346	-1.4919
ibuprofen	3	Cyclooxygenase inhibitor	PTGS1|PTGS2	2.3335	-1.4918
harpagoside	2	Acetylcholinesterase inhibitor	NOS2|PTGS2	2.3337	-1.4918
PCI-34051	3	HDAC inhibitor	HDAC8|IL1B|HDAC1|HDAC10|HDAC6	2.2985	-1.4914
sotrastaurin	3	PKC inhibitor	PRKCA|PRKCB|PRKCQ|PRKCD|PRKCE|PRKCH	2.2847	-1.4913
fenofibrate	3	PPAR receptor agonist	PPARA|APOA1|CYP2C19|CYP2C8|MMP25	2.2915	-1.4913
acalabrutinib	5	BTK inhibitor	BTK	2.2615	-1.4911
CA-074-Me	3	Cathepsin inhibitor	CTSB	2.264	-1.4911
A-769662	2	AMPK activator	-666	2.2561	-1.491
selegiline	3	Monoamine oxidase inhibitor	MAOB|MAOA|CYP2B6|CYP2C19	2.2376	-1.4907
ranitidine	3	Histamine receptor antagonist	HRH2|SLC22A2	2.2331	-1.4903
raltegravir	3	HIV inhibitor	-666	2.2318	-1.4901
KIN001-055	2	EGFR inhibitor|JAK inhibitor|Leukotriene inhibitor|Mediator release inhibitor	JAK3	2.2302	-1.4899
PKCbeta-inhibitor	2	PKC inhibitor	-666	2.2282	-1.4897
SID-7969543	2	Steroid	NR5A1	2.2282	-1.4897
imatinib	2	PDGFR inhibitor|Bcr-Abl inhibitor|KIT inhibitor	ABL1|KIT|PDGFRA|BCR|CSF1R|PDGFRB|ABCG2|CYP2C19|CYP2C8|CYP3A5|DDR1|NTRK1|RET	2.2282	-1.4897
zacopride	2	Serotonin receptor antagonist	HTR3A|HTR4|HTR3B|HTR5A	2.2286	-1.4897
7-nitroindazole	2	Nitric oxide synthase inhibitor	-666	2.2282	-1.4895
EMD-53998	2	Phosphodiesterase inhibitor	PDE3A|TNNC1	2.2282	-1.4893
torcetrapib	2	Cholesteryl ester transfer protein inhibitor	CETP	2.2282	-1.4892
gemfibrozil	3	Lipoprotein lipase activator	PPARA|CYP2C8|LPL|SLCO1B1|SLCO1B3|SLCO2B1	2.2282	-1.4891
benzamil	2	Sodium channel inhibitor	PKD2L1|SCNN1A|SCNN1B|SCNN1G|ASIC1|SCNN1D|SLC8A1	2.2282	-1.4889
cromoglicic-acid	3	Immunosuppressant	KCNMA1|S100P	2.2282	-1.4889
Y-26763	2	Potassium channel activator	KCNJ8|ABCC9	2.2282	-1.4888
RS-102895	3	CCR antagonist	CCR2	2.2282	-1.4886
quinoclamine	2	Algicide	-666	2.2282	-1.4884
vinburnine	3	Adrenergic receptor antagonist	CHRM1|CHRM2|CHRM3|CHRM4	2.2282	-1.4883
R-96544	3	Serotonin receptor antagonist	HTR2A	2.2282	-1.4883
GSK-2636771	2	PI3K inhibitor	PIK3CB	2.2282	-1.4883
hydrastinine	4	Haemostatic agent	-666	2.2282	-1.4882
fluticasone	4	Glucocorticoid receptor agonist	NR3C1|PGR	2.2282	-1.4881
alrestatin	3	Aldose reductase inhibitor	AKR1B1	2.2282	-1.4881
GSK-J1	2	Histone demethylase inhibitor	KDM6B|KDM6A|TNF	2.2282	-1.488
JNJ-38877605	2	MET inhibitor	MET	2.2282	-1.4878
ozagrel	5	Thromboxane synthase inhibitor	TBXAS1	2.2282	-1.4878
brexpiprazole	3	Dopamine receptor antagonist	DRD2|HTR1A|HTR2A|DRD3	2.2282	-1.4878
oxypurinol	3	Xanthine oxidase inhibitor	XDH	2.2282	-1.4877
L-689560	5	Glutamate receptor antagonist	GRIN1|GRIN2A|GRIN2B|GRIN2C|GRIN2D	2.2282	-1.4876
hesperidin	2	Flavanone glycoside	CACNA1B	2.2282	-1.4875
FPL-64176	3	Calcium channel activator	CACNA1C|CACNA1S	2.2282	-1.4874
timonacic	2	Antioxidant	ANXA5	2.2282	-1.4873
propantheline	5	Acetylcholine receptor antagonist	CHRM1|CHRM2|CHRM3|CHRM4	2.2282	-1.4872
protirelin	3	Thyrotropin releasing hormone receptor agonist	TRHR	2.2282	-1.4871
LCL-161	3	XIAP inhibitor	BIRC2|XIAP	2.2282	-1.487
quinoclamine	2	Algicide	-666	2.2282	-1.4869
fentiazac	3	Cyclooxygenase inhibitor	PTGS1|PTGS2	2.2282	-1.4868
zacopride	2	Serotonin receptor antagonist	HTR3A|HTR4|HTR3B|HTR5A	2.2282	-1.4868
telenzepine	3	Acetylcholine receptor antagonist	CHRM1	2.2282	-1.4865
BRD-A20131130	2	Adenylyl cyclase inhibitor	-666	2.2282	-1.4864
azacitidine	2	DNA inhibitor	DNMT1|DNMT3A	2.2282	-1.4864
ergocryptine	4	Dopamine receptor agonist	-666	2.2282	-1.4864
naftifine	2	Fungal squalene epoxidase inhibitor	SQLE	2.2282	-1.4863
ABT-202	3	Acetylcholine receptor agonist	-666	2.2282	-1.4859
niflumic-acid	4	Cyclooxygenase inhibitor	CLCNKA|PTGS2|ANO1|CLCN1|CLCNKB|KCNQ1|PLA2G1B|PLA2G4A|PTGS1|UGT1A9	2.2282	-1.4858
lobendazole	6	Anthelmintic	-666	2.2282	-1.4858
chlorogenic-acid	2	Antioxidant	SLC37A4	2.2282	-1.4856
BRD-K28120222	2	NFKB inhibitor	IKBKB|RELA	2.2282	-1.4855
MDL-73005EF	2	Serotonin receptor antagonist	HTR1A	2.2282	-1.4854
methandriol	2	Androgen receptor antagonist	-666	2.2282	-1.4851
BRD-K20152659	2	Cholesterol inhibitor|Platelet aggregation inhibitor|Prostanoid receptor agonist	-666	2.2282	-1.4851
BRD-K33583600	2	Guanylate cyclase activator	AKR1B1|HRH2|SIRT1|GABBR1	2.2282	-1.4851
UCL-2077	4	Slow afterhyperpolarization channel blocker	-666	2.2282	-1.4849
nifedipine	3	Calcium channel blocker	CACNA1C|CACNA1D|CACNA1S|CACNA1F|CACNA2D1|CYP3A5|CACNA1H|CACNB2|CALM1|GLRA1|GLRA3|GLRB|KCNA1|KCNA5|NR1I2|TRPM3	2.2282	-1.4849
primaquine	2	Antimalarial|DNA inhibitor	KRT7|NQO2	2.2282	-1.4848
PNU-120596	5	Acetylcholine receptor agonist	CHRNA7	2.2282	-1.4848
ONO-4059	3	BTK inhibitor	BTK	2.2282	-1.4847
BRD-A92800748	2	TIE inhibitor	-666	2.2282	-1.4843
beclomethasone-dipropionate	3	Immunosuppressant|Glucocorticoid receptor agonist	NR3C1|CYP3A5|ADGRG3	2.2282	-1.4843
propoxycaine	5	Anesthetic - local	-666	2.2282	-1.4841
YM-298198	5	Glutamate receptor antagonist	GRM1	2.2282	-1.4841
dolastatin-10	3	Tubulin inhibitor|Immunostimulant	TUBB	2.2282	-1.4841
HMN-214	2	PLK inhibitor	FLT3|KDR|KIT|FLT4|PDGFRB|CSF1R|FLT1|RET|FGFR1|PDGFRA	2.2282	-1.484
robustic-acid	3	CAMP inhibitor	-666	2.2282	-1.4839
AZD-5438	3	CDK inhibitor	CCNB1|CCNE1|CDK1|CDK2|KCNH2	2.2282	-1.4838
toremifene	4	Selective estrogen receptor modulator (SERM)|Estrogen receptor antagonist	ESR1|CYP3A5	2.2282	-1.4837
enalapril	3	ACE inhibitor	ACE	2.2282	-1.4835
BRD-K33211335	3	Glutamate receptor antagonist|Sigma receptor agonist	SIGMAR1|CYP3A5|GRIN1|CHRNA2|CHRNA3|CHRNA4|CHRNA7|CHRNB2|CHRNB4|CYBA|CYBB|GRIN3A|NCF1|NCF2|NCF4|OPRD1|OPRK1|OPRM1|PGRMC1|RAC1|RAC2|SLC6A2|SLC6A4	2.2282	-1.4834
calcitriol	2	Vitamin D receptor agonist	VDR|CYP3A5	2.2282	-1.4834
cilastatin	3	Dehydropeptidase inhibitor	DPEP1	2.2282	-1.4833
melatonin	2	Melatonin receptor agonist|Nitric oxide synthase inhibitor	MTNR1A|MTNR1B|TH|ASMT|CALM1|CALR|EPX|ESR1|HTR2B|MPO|NQO2|RORB	2.2282	-1.483
SR-2640	2	Leukotriene receptor antagonist	CYSLTR1	2.2282	-1.483
sparfloxacin	3	Bacterial DNA Gyrase inhibitor	TOP2A	2.2282	-1.4828
SU-014813	2	PDGFR inhibitor|VEGFR inhibitor	KDR|FLT3|PDGFRA|PDGFRB	2.2282	-1.4828
candesartan-cilextil	2	Angiotensin receptor antagonist	AGTR1|AGTR2	2.2282	-1.4827
RITA	2	MDM inhibitor	MDM2|TXNRD1|TXNRD2	2.2282	-1.4821
pirlindole	2	Monoamine oxidase inhibitor	MAOA|SLC6A2|SLC6A4	2.2282	-1.4821
oxymetazoline	3	Adrenergic receptor agonist	ADRA1A|ADRA2A|ADRA1B|ADRA1D|ADRA2B|ADRA2C|CYP2C19|HTR1B|HTR1D|HTR2C	2.2282	-1.482
acarbose	3	Glucosidase inhibitor	GAA|MGAM|AMY2A|SI	2.2282	-1.482
quercetin	3	Polar auxin transport inhibitor	PIK3CG|AKR1B1|CYP2C8|EGFR|GAA|MAOA|PTPN1|SCN5A|SIRT1|XDH|ATP5A1|ATP5B|ATP5C1|HCK|HIBCH|PIM1|STK17B|UGT3A1	2.2282	-1.4819
dexamethasone-acetate	2	Glucocorticoid receptor agonist|Corticosteroid agonist|Cytochrome P450 inhibitor	NR3C1	2.2282	-1.4818
trimethobenzamide	3	Histamine receptor antagonist	DRD2	2.2282	-1.4817
AR-C133057XX	5	Nitric oxide synthase inhibitor	NOS2	2.2282	-1.4815
loxoprofen	2	Cyclooxygenase inhibitor|Prostanoid receptor antagonist	PTGS2	2.2282	-1.4815
metoclopramide	2	Dopamine receptor antagonist|Serotonin receptor antagonist	DRD2|HTR4|HTR3A|CHRM1|HTR3B	2.2282	-1.4814
grazoprevir	3	HCV inhibitor	-666	2.2282	-1.4812
UB-165	3	Acetylcholine receptor agonist	CHRNA3|CHRNA4|CHRNB2	2.2282	-1.4811
dideoxyadenosine	3	Nucleoside reverse transcriptase inhibitor	-666	2.2282	-1.4811
SB-222200	2	Tachykinin antagonist	TACR3	2.2282	-1.4811
CP-466722	3	ATM kinase inhibitor	ATM	2.2282	-1.481
SB-225002	2	CC chemokine receptor antagonist	CXCR2	2.2282	-1.4806
oxibendazole	5	Tubulin inhibitor	TUBB|TUBB4B	2.2282	-1.4804
toltrazuril	3	Antiprotozoal	-666	2.2282	-1.4804
safinamide	3	Dopamine receptor antagonist|Glutamate inhibitor|Monoamine oxidase inhibitor	MAOB|SLC6A3	2.2281	-1.4803
luliconazole	3	Sterol demethylase inhibitor	-666	2.228	-1.4802
selegiline	3	Monoamine oxidase inhibitor	MAOB|MAOA|CYP2B6|CYP2C19	2.2278	-1.4801
mitomycin-c	3	DNA alkylating agent|DNA inhibitor	-666	2.2278	-1.4801
resatorvid	3	TLR antagonist	TLR4	2.2276	-1.4798
tranylcypromine	3	Monoamine oxidase inhibitor	MAOA|MAOB|KDM1A|CYP2A6	2.2275	-1.4797
furosemide	2	Diuretic	SLC12A1|SLC12A2|CA2|GPR35	2.2274	-1.4796
duloxetine	3	Norepinephrine inhibitor|Serotonin reuptake inhibitor	SLC6A2|SLC6A4|SLC6A3|HTR2A|HTR2C|HTR6	2.227	-1.4795
blebbistatin	2	ATPase inhibitor	-666	2.2266	-1.4793
etomoxir	5	Carnitine palmitoyltransferase inhibitor	CPT1A|CPT1B	2.2267	-1.4793
vardenafil	2	Phosphodiesterase inhibitor	PDE5A|CYP2C19|CYP2C8|CYP3A5|PDE6G|PDE6H	2.224	-1.4786
I-BET-151	2	Bromodomain inhibitor	-666	2.2242	-1.4786
SR-142948	3	Neurotensin receptor antagonist	-666	2.2238	-1.4785
bopindolol	2	Adrenergic receptor antagonist	ADRB1|ADRB2|ADRB3|HTR1A|HTR1B	2.2238	-1.4785
NSC-4644	2	ACAT inhibitor|Sterol regulatory element binding protein (SREBP) inhibitor	SOAT1|PYGM	2.2239	-1.4785
apocynin	2	NADPH inhibitor	NOX3|NOX4	2.2234	-1.4784
ZK-93423	2	Benzodiazepine receptor agonist	GABRA1|GABRA2|GABRA3|GABRA5|GABRB2|GABRG2	2.2229	-1.4783
FPL-55712	2	Leukotriene receptor antagonist	-666	2.2223	-1.4782
preladenant	2	Adenosine receptor antagonist	ADORA2A|ADORA1|ADORA2B|ADORA3	2.222	-1.4781
rilmenidine	2	Adrenergic receptor agonist|Imidazoline receptor agonist	NISCH|ADRA2A	2.2215	-1.478
rilmenidine	3	Adrenergic receptor agonist|Imidazoline receptor agonist	NISCH|ADRA2A	2.2216	-1.478
indacaterol	2	Adrenergic receptor agonist	ADRB2|ADRB1	2.2209	-1.4779
STA-5326	3	Interleukin inhibitor	IL12A|IL12B|IL12RB1|IL12RB2|IL23A	2.2212	-1.4779
istaroxime	2	ATPase inhibitor	ATP1A1|ATP1A2|ATP1A3|ATP1A4|ATP1B1|ATP1B2|ATP1B3|ATP1B4|FXYD2	2.2196	-1.4777
SR-2640	2	Leukotriene receptor antagonist	CYSLTR1	2.2199	-1.4777
BRD-K22848513	3	Nuclear factor erythroid derived, like (NRF2) activator|Apoptosis stimulant|BCL inhibitor|Glutathione Reductase (NADPH) Activators|Heme Oxygenase Activators|IKK-1 (IKK-alpha) Inhibitors|NFKB inhibitor|Nitric oxide production inhibitor|PPAR receptor agonist|Reducing agent	NFE2L2|PPARG|BCL2|CHUK|GSR|HMOX1|HMOX2|STAT3	2.2173	-1.4774
BRD-A49906757	3	Acetylcholine receptor antagonist	CHRM2|CHRM1|CHRM3|CHRM4|CHRM5|SI	2.2167	-1.4773
penciclovir	3	DNA inhibitor	-666	2.2171	-1.4773
raclopride	2	Dopamine receptor antagonist	DRD2|DRD3|HTR1A	2.2158	-1.4772
CT-7758	2	Integrin inhibitor	ITGA4	2.2123	-1.4768
limonin	3	HIV inhibitor	-666	2.2131	-1.4768
voglibose	3	Glucosidase inhibitor	GAA|MGAM	2.2114	-1.4767
BD-1008	5	Sigma receptor antagonist	-666	2.2092	-1.4764
isoreserpine	3	Vesicular monoamine transporter inhibitor	SLC18A2|SLC18A1	2.2075	-1.4763
vincamine	4	Adrenergic receptor antagonist	CHRM1|CHRM2|CHRM3|CHRM4	2.2071	-1.4762
ammonium-perfluorocaprylate	3	PIM inhibitor	PIM1	2.2001	-1.4761
reboxetine	3	Adrenergic receptor antagonist	SLC6A2	2.157	-1.476
cortisol	2	Glucocorticoid receptor agonist	NR3C1	2.1742	-1.476
veliparib	3	PARP inhibitor	PARP1|PARP2	2.1366	-1.4759
CTS-1027	2	Metalloproteinase inhibitor	MMP13|MMP2|MMP3|MMP9|MMP12|MMP14|MMP8|MMP1	2.137	-1.4759
brucine	4	Glycine receptor antagonist	CHRM1|CHRM2|CHRM3|CHRM4|CHRM5	2.1294	-1.4758
etofylline-clofibrate	3	Platelet aggregation inhibitor|Lipase clearing factor inhibitor	LPL|PPARA	2.129	-1.4757
BRD-K76022557	2	Dopamine receptor agonist	-666	2.129	-1.4757
inhibitor-BEC	2	Arginase inhibitor	ARG2|ARG1	2.1239	-1.4756
thioctic-acid	3	Aldehyde dehydrogenase activator|Protein kinase activator|Reverse transcriptase inhibitor	ALDH2|ACHE|LIAS|LIPT1|PTGS2|SLC5A6	2.1168	-1.4754
API-001	2	Sigma receptor antagonist	SIGMAR1	2.1176	-1.4754
JNJ-38877605	2	MET inhibitor	MET	2.1176	-1.4754
PRIMA1	5	p53 inhibitor	-666	2.1147	-1.4753
imiquimod	2	Interferon inducer|TLR agonist	TLR7|TLR8	2.1134	-1.4752
AMG-517	3	TRPV antagonist	TRPV1	2.1108	-1.4751
BRD-K45437867	3	Acetylcholine receptor agonist	-666	2.1116	-1.4751
BRD-A84389633	5	Serotonin receptor antagonist	-666	2.1083	-1.4748
cinoxacin	2	Bacterial DNA Gyrase inhibitor	-666	2.1085	-1.4748
ATN-161	2	Integrin inhibitor	ITGA5|ITGAV|ITGB1|ITGB3|ITGB5	2.1085	-1.4748
acitretin	2	Retinoid receptor agonist	RARA|RXRG|RARB|RARG|RBP1|RXRA|RXRB|STAT3	2.1085	-1.4748
metyrapone	3	Cytochrome P450 inhibitor	CYP11B1|HSD11B1|NR3C2	2.1076	-1.4747
phenylbutazone	4	Cyclooxygenase inhibitor|Prostanoid receptor antagonist	PTGS2|PTGS1|PTGIS	2.1078	-1.4747
secnidazole	2	Acetylcholinesterase inhibitor|Tubulin inhibitor	-666	2.1078	-1.4747
IOWH-032	2	CFTR channel antagonist	CFTR	2.1054	-1.4745
tyrphostin-A9	3	Protein tyrosine kinase inhibitor|Tyrosine kinase inhibitor	-666	2.1054	-1.4745
phentermine	2	Dopamine receptor antagonist|Serotonin reuptake inhibitor	SLC6A2|MAOA|MAOB|SLC6A3|SLC6A4	2.1057	-1.4745
RTI-55	3	Dopamine receptor antagonist	-666	2.1032	-1.4743
ZK-200775	2	Kainate receptor antagonist	-666	2.1	-1.4742
amthamine	3	Histamine receptor agonist	HRH2	2.0946	-1.474
SKF-96365	3	Calcium channel blocker	CYP3A4|TRPC1|PKD2|TRPC3|TRPC4|TRPC5|TRPV2	2.0921	-1.4739
ozagrel	3	Thromboxane synthase inhibitor	TBXAS1	2.0858	-1.4738
miglitol	2	Glucosidase inhibitor	GAA|MGAM|SLC5A4|GANAB|GANC	2.0886	-1.4738
climbazole	3	Enzyme inducer	-666	2.0758	-1.4737
NPI-2358	4	Tubulin inhibitor	-666	2.0687	-1.4736
tyrphostin-B44	3	EGFR inhibitor	-666	2.0558	-1.4735
sonidegib	2	Smoothened receptor antagonist	SMO	2.0431	-1.4734
piroxicam	3	Cyclooxygenase inhibitor	PTGS2|PTGS1	2.0471	-1.4734
spermidine	3	Glutamate receptor antagonist	KCNJ4|TXNRD1	2.0473	-1.4734
daunorubicin	2	RNA synthesis inhibitor|Topoisomerase inhibitor	TOP2A|TOP2B	2.0386	-1.4733
oxprenolol	2	Adrenergic receptor antagonist	ADRB1|ADRB2	2.04	-1.4733
LY-288513	3	CCK receptor antagonist	CCKBR	2.0287	-1.4731
tropisetron	3	Serotonin receptor antagonist	HTR3A|GLRA1|GLRA2|GLRB|HTR4	2.0224	-1.473
SEP-227900	3	D-Amino Acid Oxidase Inhibitor	DAO	2.0114	-1.4727
terazosin	3	Adrenergic receptor antagonist	ADRA1D|ADRA1A|ADRA1B|KCNH2|KCNH6|KCNH7	2.0115	-1.4727
BRD-K40853697	3	STAT inhibitor	-666	2.012	-1.4727
SKI-II	2	Sphingosine kinase inhibitor	SPHK1|VCP	2.0069	-1.4726
darunavir	2	HIV inhibitor	CYP3A4|CYP3A5	2.0042	-1.4725
telatinib	3	KIT inhibitor|PDGFR inhibitor|VEGFR inhibitor	KDR|FLT4|KIT|PDGFRB	2.0007	-1.4723
bromhexine	3	Mucolytic	-666	1.999	-1.4722
SB-705498	2	TRPV antagonist	TRPV1	1.9973	-1.4721
methiopril	3	ACE inhibitor	ACE	1.9977	-1.4721
mestinon	2	Cholinesterase inhibitor	ACHE|BCHE	1.9956	-1.4719
BRD-A49906757	4	Acetylcholine receptor antagonist	CHRM2|CHRM1|CHRM3|CHRM4|CHRM5|SI	1.9947	-1.4717
dofetilide	3	Potassium channel antagonist	KCNH2|KCNH1|KCNJ12|KCNK2	1.9938	-1.4716
proxyfan	3	Histamine receptor antagonist	HRH3	1.9934	-1.4715
AV-608	2	Tachykinin antagonist	TACR1	1.9929	-1.4714
naphazoline	3	Adrenergic receptor agonist	ADRA1A|ADRA2A	1.9921	-1.4713
AMN-082	2	Glutamate receptor antagonist	GRM7	1.9923	-1.4713
BRD-A77577770	3	Protein kinase inhibitor	-666	1.9924	-1.4713
fluoxetine	3	Selective serotonin reuptake inhibitor (SSRI)	SLC6A4|CYP2C19|ANO1|HTR2B	1.9916	-1.4712
ICI-199441	2	Opioid receptor agonist	OPRK1|CYP2D6|OPRD1|OPRM1|UTS2R	1.992	-1.4712
LY-456236	5	Glutamate receptor antagonist	GRM1	1.9913	-1.4711
tesaglitazar	2	Insulin sensitizer|PPAR receptor agonist	PPARA|PPARG|INS	1.9913	-1.4711
HMN-214	3	PLK inhibitor	FLT3|KDR|KIT|FLT4|PDGFRB|CSF1R|FLT1|RET|FGFR1|PDGFRA	1.9911	-1.471
PNU-74654	2	Beta catenin inhibitor	CTNNB1|TCF4	1.9912	-1.471
methiopril	2	ACE inhibitor	ACE	1.9904	-1.4709
ZM-241385	5	Adenosine receptor antagonist	ADORA2A|ADORA2B|ADORA1|ADORA3	1.9907	-1.4709
adenosine	3	Adenosine receptor agonist	ADORA1|ADORA2A|ADORA2B|ADORA3|PI4K2A|PI4K2B|TRPM4	1.9902	-1.4708
ketoconazole	4	Sterol demethylase inhibitor	AR|CYP19A1|CYP2C19|CYP3A5|CYP3A7|CYP21A2|KCNA10	1.9901	-1.4706
L-citrulline	3	Nitric oxide stimulant	-666	1.9901	-1.4704
terconazole	3	Sterol demethylase inhibitor	-666	1.9901	-1.4704
JNJ-17203212	3	TRPV antagonist	TRPV1	1.9901	-1.4703
BRD-K73700643	4	Melatonin receptor agonist	-666	1.9901	-1.4701
levobunolol	3	Adrenergic receptor antagonist	-666	1.9901	-1.47
floxuridine	3	DNA synthesis inhibitor	TYMS	1.9901	-1.47
lidocaine	2	Histamine receptor agonist	SCN5A|SCN10A|SCN9A|EGFR|SCN11A|SCN1A|SCN2A|SCN3A|SCN4A|SCN7A|SCN8A	1.9901	-1.4699
BIX-02189	3	MEK inhibitor	MAP2K5|MAPK7	1.9901	-1.4698
bavisant	2	Histamine receptor antagonist	HRH3	1.9901	-1.4698
fenretinide	3	Apoptosis stimulant|Retinoid receptor agonist	RARA|CYP2C8|CYP3A5|RARG	1.9901	-1.4698
procaterol	3	Adrenergic receptor agonist	ADRB2	1.9901	-1.4697
BRD-K00824317	5	Glucocorticoid receptor agonist	NR3C1|SERPINA6	1.9901	-1.4696
tofacitinib	2	JAK inhibitor	JAK3|JAK1|JAK2|CYP2C19|TYK2	1.9901	-1.4695
BRD-K57926513	2	PDGFR inhibitor	FLT3	1.9901	-1.4694
purmorphamine	3	Smoothened receptor agonist	SMO|DHH|IHH|PTCH1	1.9901	-1.4692
cinnarizine	2	Calcium channel blocker	HRH1	1.9901	-1.4691
tegafur	4	Thymidylate synthase inhibitor	TYMS	1.9901	-1.4691
rimexolone	2	Glucocorticoid receptor agonist	NR3C1|SERPINA6	1.9901	-1.469
mupirocin	5	Isoleucyl-tRNA synthetase inhibitor	-666	1.9901	-1.469
BAY-61-3606	3	Syk inhibitor	SYK	1.9901	-1.469
azelaic-acid	3	Tyrosinase inhibitor	TYR|TXNRD1|TXNRD2|AKR1D1|SRD5A2	1.9901	-1.4689
tofacitinib	3	JAK inhibitor	JAK3|JAK1|JAK2|CYP2C19|TYK2	1.9901	-1.4689
milnacipran	3	Serotonin receptor antagonist	SLC6A2|SLC6A4|GRIN1|GRIN2A|GRIN2B|GRIN2C|GRIN2D|GRIN3A|GRIN3B	1.9901	-1.4689
beclometasone	5	Glucocorticoid receptor agonist	NR3C1	1.9901	-1.4688
CO-101244	3	Ionotropic glutamate receptor antagonist	GRIN2B	1.9901	-1.4687
BRD-K14643723	3	Carbonic anhydrase inhibitor	-666	1.9901	-1.4685
PTB1	4	AMPK activator	PTPN1	1.9901	-1.4683
arofylline	3	Phosphodiesterase inhibitor	PDE4A|PDE4B|PDE4C|PDE4D	1.9901	-1.4681
etilefrine	3	Adrenergic receptor agonist	ADRA1A|ADRB1	1.9901	-1.4681
thiazolopyrimidine	4	CDC inhibitor	-666	1.9901	-1.4679
phenethyl-isothiocyanate	2	Carcinogen	CYP2E1	1.9901	-1.4676
alitretinoin	4	Retinoid receptor agonist	RARG|RARA|RARB|RXRA|RXRG|RXRB	1.9901	-1.4676
GDC-0068	4	AKT inhibitor	AKT1|AKT2|AKT3|CYP3A5|PRKG1	1.9901	-1.4676
GSK-461364	2	PLK inhibitor	PLK1	1.9901	-1.4674
diphenylpyraline	2	Dopamine receptor antagonist	HRH1|SLC6A3	1.9901	-1.4673
indoramin	2	Adrenergic receptor antagonist	ADRA1A|ADRA1D|ADRA1B|ADRA2B|ADRA2C	1.9901	-1.4673
raclopride	3	Dopamine receptor antagonist	DRD2|DRD3|HTR1A	1.9901	-1.4672
necrostatin-1	3	RIPK inhibitor	IDO1|KRR1|RIPK1	1.99	-1.4671
TCS-359	3	FLT3 inhibitor	FLT3	1.99	-1.4668
SDZ-21009	5	Adrenergic receptor antagonist|Serotonin receptor antagonist	-666	1.9899	-1.4667
BH3I-1	4	BCL inhibitor	BCL2L1	1.9899	-1.4666
SR-95639A	3	Acetylcholine receptor agonist	CHRM1	1.9899	-1.4666
JQ-1-R	3	Bromodomain inhibitor	-666	1.9899	-1.4665
dexamethasone	5	Glucocorticoid receptor agonist	NR3C1|CYP3A4|CYP3A5|ANXA1|NOS2|NR0B1|NR3C2	1.9899	-1.4665
triamcinolone	4	Glucocorticoid receptor agonist	NR3C1|SERPINA6	1.9897	-1.4664
thiothixene	2	Dopamine receptor antagonist	HTR2A|DRD1|DRD2|HRH1	1.9898	-1.4664
BRD-K60174629	3	Prolyl endopeptidase inhibitor	-666	1.9896	-1.4663
esculin	2	Antioxidant	-666	1.9896	-1.4663
EMD-1214063	2	HGF receptor inhibitor	MET	1.9895	-1.4662
BRD-K08703257	2	PARP inhibitor	-666	1.9889	-1.4659
proadifen	3	Nitric oxide synthase inhibitor	NOS1	1.9881	-1.4657
zibotentan	4	Endothelin receptor antagonist	EDNRA	1.9876	-1.4655
parbendazole	2	Tubulin inhibitor	TUBB	1.9873	-1.4654
FR-180204	2	MAP kinase inhibitor	MAPK1|MAPK3	1.9873	-1.4654
O-2050	3	Cannabinoid receptor antagonist	CNR1	1.987	-1.4653
oxcarbazepine	3	Sodium channel inhibitor	SCN1A|SCN3A|SCN5A|CYP2C19|CYP3A4|CYP3A5|SCN10A|SCN11A|SCN2A|SCN4A|SCN7A|SCN8A|SCN9A	1.9867	-1.4652
sorafenib	4	RAF inhibitor|FLT3 inhibitor|KIT inhibitor|PDGFR inhibitor|RET inhibitor|VEGFR inhibitor	RET|BRAF|FLT3|KDR|RAF1|FLT1|FLT4|KIT|DDR2|PDGFRB|FGFR1|CYP2B6|CYP2C8|CYP3A5|PDGFB|SLCO1B3	1.9868	-1.4652
GP-1a	3	Cannabinoid receptor agonist	CNR2	1.9868	-1.4652
CHIR-99021	3	GSK inhibitor	CDK1|GSK3A|GSK3B|MAPK1	1.9862	-1.4651
tiotidine	5	Histamine receptor antagonist	HRH2	1.984	-1.4648
alprostadil	3	Prostanoid receptor agonist	PTGER1|PTGER2|CATSPER1|CATSPER2|CATSPER3|CATSPER4|PTGDR|PTGER4|PTGIR	1.9843	-1.4648
BRD-K01815685	2	Aryl hydrocarbon receptor agonist|Indoleamine 2,3-dioxygenase inhibitor	AHR|IDO1	1.9834	-1.4647
estramustine-phosphate	3	DNA inhibitor|DNA alkylating agent|Estrogen receptor agonist|Tubulin inhibitor	ESR1|ESR2|MAP1A|MAP2	1.982	-1.4645
prostratin	3	PKC activator	-666	1.9817	-1.4644
dolasetron	2	Serotonin receptor antagonist	HTR3A	1.9797	-1.4642
CP-724714	2	Tyrosine kinase inhibitor|EGFR inhibitor	ERBB2	1.9797	-1.4642
betamethasone	5	Glucocorticoid receptor agonist	NR3C1	1.9801	-1.4642
GANT-58	5	GLI antagonist	DHH|IHH|GLI1	1.9766	-1.4641
niclosamide	2	DNA inhibitor|STAT inhibitor	STAT3	1.9775	-1.4641
deracoxib	5	Cyclooxygenase inhibitor	PTGS2	1.9787	-1.4641
torin-1	3	MTOR inhibitor|PI3K inhibitor	MTOR|PIK3CA	1.9792	-1.4641
pyrrolidine-dithiocarbamate	3	NFKB inhibitor	HSD11B1|RELA	1.9758	-1.464
ML-3163	3	P38 MAPK inhibitor	MAPK14	1.9707	-1.4639
ML-281	3	Serine/threonine kinase inhibitor	STK33	1.9617	-1.4638
WYE-354	3	MTOR inhibitor	MTOR	1.9621	-1.4638
KIN-001-220	4	Aurora kinase inhibitor	-666	1.9512	-1.4637
ursolic-acid	2	11-beta-HSD1 inhibitor|Acetylcholinesterase inhibitor|Caspase inhibitor|HIV protease inhibitor|Lipid peroxidase inhibitor|Quorum sensing signaling modulator|Steryl sulfatase inhibitor|Tyrosine phosphatase inhibitor|ATPase inhibitor|NFKB inhibitor|STAT inhibitor	HSD11B1|PTPN1|ACHE|CASP3|STS|PLA2G1B|PYGM	1.9521	-1.4637
phenanthridone	3	PARP inhibitor	PARP1	1.9466	-1.4636
glycocholic-acid	2	Cholesterol inhibitor	-666	1.9494	-1.4636
stavudine	2	DNA inhibitor|Reverse transcriptase inhibitor	-666	1.9385	-1.4634
PI-103	5	PI3K inhibitor|MTOR inhibitor	PIK3CA|PIK3CG|MTOR|PIK3CB|PIK3CD|PRKDC	1.9412	-1.4634
betazole	3	Histamine receptor agonist	HRH2	1.9413	-1.4634
MLN-8054	5	Aurora kinase inhibitor|Protein kinase inhibitor|Tubulin inhibitor	AURKA	1.926	-1.463
fluspirilene	2	Dopamine receptor antagonist	DRD2|HTR2A|CACNG1|HRH1|HTR1A|HTR1D|HTR1E	1.9221	-1.4629
3-methyl-GABA	5	GABA aminotransferase activator	-666	1.9205	-1.4628
IC-261	3	Casein kinase inhibitor	CSNK1E|CSNK1A1|CSNK1D|CSNK1G2	1.9205	-1.4627
tubocurarine	3	Acetylcholine receptor antagonist	CHRNA2|HTR3A|ACHE|HTR3B|KCNN1|KCNN2|KCNN3|ZACN	1.9205	-1.4626
desipramine	5	Tricyclic antidepressant	SLC6A2|SLC6A4|ADRA1A|ADRA1B|ADRA1D|ADRA2A|ADRA2B|ADRA2C|ADRB1|ADRB2|CHRM1|CHRM2|CHRM3|CHRM4|CHRM5|DRD2|HRH1|HTR1A|HTR2A|HTR2C|SMPD1	1.9205	-1.4624
miltefosine	2	Membrane integrity inhibitor	PLA2G1B	1.9205	-1.4623
BMS-641988	5	Androgen receptor antagonist	AR	1.9205	-1.4623
benfluorex	2	Gluconeogenesis inhibitor	HMGCR	1.9205	-1.4622
I-BET-762	3	Bromodomain inhibitor	BRD2|BRD3|BRD4|APOA1	1.9205	-1.4622
PNU-22394	3	Serotonin receptor agonist	HTR2A|HTR2B|HTR2C|MAOA|MAOB	1.9205	-1.4622
barasertib-HQPA	3	Aurora kinase inhibitor	AURKB|AURKC|AURKA	1.9205	-1.4621
mesulergine	3	Dopamine receptor agonist	HTR2A|HTR2C|HTR7|HTR2B|HTR3A|HTR3B|HTR6	1.9205	-1.4621
apocynin	2	NADPH inhibitor	NOX3|NOX4	1.9205	-1.4619
DPCPX	2	Adenosine receptor antagonist	ADORA1|CFTR|ADORA2A|ADORA2B|ADORA3	1.9205	-1.4619
AMN-082	3	Glutamate receptor antagonist	GRM7	1.9205	-1.4619
TAK-715	3	P38 MAPK inhibitor	MAPK14|TNF	1.9205	-1.4618
PSB-11	3	Adenosine receptor antagonist	ADORA3|ADORA1|ADORA2A	1.9205	-1.4616
motesanib	3	KIT inhibitor|PDGFR inhibitor|VEGFR inhibitor	FLT1|FLT4|KDR|KIT|PDGFRA|RET	1.9205	-1.4615
hydrocortisone-valerate	5	Corticosteroid agonist|Glucocorticoid receptor agonist	NR3C1	1.9205	-1.4615
edoxudine	3	DNA inhibitor	-666	1.9205	-1.4614
pseudopelletierine	3	Anthelmintic	-666	1.9205	-1.4613
withaferin-a	3	IKK inhibitor	IKBKB|NAMPT	1.9205	-1.4611
fananserin	5	Dopamine receptor antagonist|Serotonin receptor antagonist	HTR2A|DRD4	1.9205	-1.4611
TER-14687	3	Inhibitor of translocation of PKCq in T cells	PRKCQ	1.9205	-1.461
arctigenin	2	MEK inhibitor	ADIPOR1|AHR|CHUK|MAP2K1	1.9205	-1.461
vinpocetine	3	Phosphodiesterase inhibitor|Sodium channel blocker	PDE1A|SCN10A|PDE1C	1.9205	-1.4607
propylpyrazole	3	Estrogen receptor agonist	ESR1	1.9205	-1.4605
milnacipran	2	Serotonin receptor antagonist	SLC6A2|SLC6A4|GRIN1|GRIN2A|GRIN2B|GRIN2C|GRIN2D|GRIN3A|GRIN3B	1.9205	-1.4604
pinacidil	2	ATP channel activator|Potassium channel activator	ABCC9|KCNJ8|ABCC8	1.9205	-1.4604
chlortalidone	2	Carbonic anhydrase inhibitor	CA7|CA1|CA12|CA14|CA4|SLC12A1|SLC12A3	1.9205	-1.4603
splitomycin	4	SIRT inhibitor	SIRT2|SIRT1	1.9205	-1.4603
KU-C103443N	3	CDC inhibitor|Rho associated kinase inhibitor	-666	1.9205	-1.4603
timolol	3	Adrenergic receptor antagonist	ADRB2|ADRB1	1.9205	-1.4602
colforsin-daproate	2	Adenylyl cyclase activator	-666	1.9205	-1.4602
MDL-11939	5	Serotonin receptor antagonist	HTR2A|HTR2B|HTR2C	1.9205	-1.4601
propentofylline	2	Adenosine receptor antagonist|Phosphodiesterase inhibitor	ACHE|PDE1A	1.9205	-1.4601
calcitriol	3	Vitamin D receptor agonist	VDR|CYP3A5	1.9205	-1.4596
GR-103691	2	Dopamine receptor antagonist	DRD3	1.9205	-1.4593
diazoxide	2	Potassium channel activator	KCNJ11|ATP1A1|CA1|CA2|KCNJ8|KCNMA1|SLC12A3	1.9205	-1.4593
mebendazole	2	Tubulin inhibitor	TUBA1A|TUBB|TUBB4B	1.9205	-1.4587
calcifediol	3	Vitamin D receptor agonist	VDR	1.9205	-1.4587
gabexate	3	Serine protease inhibitor	PRSS1|TPSAB1	1.9205	-1.4586
doxapram	3	Potassium channel antagonist	KCNK3|KCNK9	1.9205	-1.4585
cyclopiazonic-acid	3	ATPase inhibitor	ATP2A1	1.9205	-1.4584
CI-976	2	ACAT inhibitor	SOAT1|ACAT1|CES1	1.9205	-1.4583
pazopanib	3	VEGFR inhibitor|KIT inhibitor|PDGFR inhibitor	KDR|KIT|FLT1|FLT4|PDGFRB|PDGFRA|BRAF|CYP2B6|CYP2C8|CYP2E1|DDR2|CSF1R|FGF1|FGFR1|FGFR3|ITK|SH2B3	1.9205	-1.4583
BRD-K28120222	2	NFKB inhibitor	IKBKB|RELA	1.9205	-1.4583
fasudil	2	Rho associated kinase inhibitor	ROCK1|ROCK2|PKIA|PRKACA	1.9205	-1.4581
pyrazolanthrone	3	JNK inhibitor	MAPK10|MAPK8|MAPK9|TTK|LRRK2|MAPK8IP1	1.9205	-1.4579
alda-1	2	Aldehyde dehydrogenase activator	ALDH2	1.9205	-1.4579
CYT-997	2	Tubulin inhibitor	TUBB	1.9205	-1.4578
norethindrone	5	Progesterone receptor agonist	-666	1.9205	-1.4578
epitiostanol	2	Androgen receptor agonist	AR	1.9205	-1.4576
meisoindigo	2	STAT inhibitor	STAT3	1.9205	-1.4575
amiloride	3	Sodium channel inhibitor	SCNN1A|ASIC1|ASIC2|SCNN1B|SCNN1G|AOC1|ASIC3|PKD2|PKD2L1|PLAU|SCNN1D|SLC9A1|TRPC7|TRPV2	1.9205	-1.4574
adarotene	2	Retinoid receptor agonist	RARG|RARA|RARB	1.9205	-1.4571
icilin	3	TRPV agonist	TRPA1|TRPM8	1.9205	-1.4571
vidarabine	2	Antiviral	ADCY5|ADA	1.9205	-1.4566
quinidine	2	Sodium channel inhibitor	SCN5A|ABCB1|CYP2D6|KCNA5|KCNA7|KCNH1|KCNH2|KCNH5|KCNK1|KCNK6|SLC29A4	1.9205	-1.4565
meclocycline	5	Bacterial 30S ribosomal subunit inhibitor	-666	1.9205	-1.4564
resatorvid	2	TLR antagonist	TLR4	1.9205	-1.4562
bezafibrate	3	PPAR receptor agonist	PPARA|PPARD|PPARG|HSD11B1|LPL	1.9205	-1.4561
NF-449	2	Purinergic receptor antagonist	P2RX1	1.9205	-1.4559
WZ-4002	2	EGFR inhibitor	EGFR|ERBB2	1.9205	-1.4559
Z160	3	Calcium channel blocker	-666	1.9205	-1.4556
LGX-818	3	RAF inhibitor	BRAF	1.9205	-1.4556
naproxol	4	Anti-inflammatory	PTGS1|PTGS2	1.9205	-1.4555
benzoxiquine	2	Anti-inflammatory	-666	1.9205	-1.4554
theophylline	2	Adenosine receptor antagonist	ADORA1|PDE3A|ADORA2A|ADORA2B|ADORA3|HDAC2|PDE3B|PDE4A|PDE4B|PDE4C|PDE4D|CHIA|CYP2E1|CYP3A4|PDE5A	1.9205	-1.4553
aminocaproic-acid	2	Plasminogen activator inhibitor	PLG|PLAT|LPA	1.9205	-1.4552
nalbuphine	2	Opioid receptor agonist|Opioid receptor antagonist	OPRK1|OPRM1|OPRD1	1.9205	-1.4552
triflusal	3	Cyclooxygenase inhibitor|Platelet aggregation inhibitor|Thromboxane synthase inhibitor	PTGS1|PDE4A|PDE4B|PDE4C|PDE4D|PTGS2|NFKB1|NOS2|PDE10A	1.9205	-1.4551
SR-27897	3	CCK receptor antagonist	CCKAR	1.9205	-1.455
BRD-K54606188	3	Bromodomain inhibitor	-666	1.9205	-1.4549
thiazolopyrimidine	5	CDC inhibitor	-666	1.9205	-1.4549
PD-0325901	2	MEK inhibitor|MAP kinase inhibitor|Protein kinase inhibitor	MAP2K1|MAP2K2	1.9205	-1.4547
flumetasone	3	Glucocorticoid receptor agonist	-666	1.9205	-1.4547
epinephrine	3	Adrenergic receptor agonist|Neurotransmitter	ADRA1A|ADRA1B|ADRA1D|ADRA2A|ADRA2B|ADRA2C|ADRB1|ADRB2|ADRB3|PAH|TNF	1.9205	-1.4546
medroxyprogesterone-acetate	3	Progesterone receptor agonist	PGR	1.9205	-1.4545
dabigatran-etexilate	3	Thrombin inhibitor|Serine protease inhibitor	F2	1.9205	-1.4545
MRS-1334	5	Adenosine receptor antagonist	ADORA3	1.9205	-1.4545
metanephrine	3	Epinephrine metabolite	-666	1.9205	-1.4545
ajmaline	2	Sodium channel inhibitor	SCN5A	1.9205	-1.4545
bumetanide	2	Solute carrier family member inhibitor	SLC12A1|SLC12A2|CFTR|GPR35|SLC12A4|SLC12A5	1.9205	-1.4544
alfadolone-acetate	3	GABA receptor agonist	-666	1.9205	-1.4544
AZD-8931	2	EGFR inhibitor	ERBB2|EGFR|ERBB3	1.9205	-1.4544
yohimbine	2	Adrenergic receptor antagonist	ADRA2A|ADRA2C|ADRA2B|HTR1A|HTR1B|HTR1D|HTR2B|DRD2|DRD3|HTR1E|HTR1F|HTR2A|HTR2C|HTR5A|HTR7|KCNJ1|KCNJ10|KCNJ11|KCNJ12|KCNJ14|KCNJ15|KCNJ8	1.9205	-1.4543
BRD-A92800748	2	TIE inhibitor	-666	1.9205	-1.4543
venlafaxine	4	Serotonin receptor antagonist|Adrenergic receptor antagonist|Norepinephrine reuptake inhibitor	SLC6A2|SLC6A4|CYP2C19|SLC6A3	1.9205	-1.4541
isoxicam	6	Cyclooxygenase inhibitor	PTGS1|PTGS2	1.9205	-1.454
mifobate	2	PPAR receptor antagonist	PPARG|REN	1.9205	-1.454
methyl-angolensate	2	Apoptosis inhibitor	HTR2B	1.9205	-1.4539
Gossypetin	3	DNA inhibitor	-666	1.9205	-1.4539
cytosporone-b	2	NUR77 receptor agonist	NR4A1	1.9205	-1.4539
flupirtine	2	Glutamate receptor antagonist	KCNQ2|KCNQ3|ADRA2A|KCNQ1	1.9205	-1.4538
ATN-161	2	Integrin inhibitor	ITGA5|ITGAV|ITGB1|ITGB3|ITGB5	1.9205	-1.4536
eugenitol	2	Androgen receptor antagonist|Bacterial quorum sensing inhibitor|Chromone|Monoamine oxidase inhibitor	-666	1.9205	-1.4535
CGK-733	2	ATM kinase inhibitor|ATR kinase inhibitor	ATM|ATR	1.9205	-1.4535
choline-alfoscerate	2	Acetylcholine receptor agonist|Acetylcholine precursor|Membrane permeability enhancer	-666	1.9205	-1.4533
capecitabine	4	DNA inhibitor|Thymidylate synthase inhibitor	TYMS|DPYD	1.9205	-1.4533
vitexin	3	Antioxidant	-666	1.9205	-1.4532
BRD-A77577770	5	Protein kinase inhibitor	-666	1.9205	-1.4532
BRD-K19216856	3	Nitric oxide synthase inhibitor	-666	1.9205	-1.4531
etifenin	2	Compound used in hepatobiliary scans of the liver	-666	1.9205	-1.453
ginkgolide-b	2	Platelet activating factor receptor antagonist|GABA receptor antagonist|Glycine receptor antagonist|Immunosuppressant|Peptidase inhibitor|Protease inhibitor|Reducing agent	PTAFR|GLRA1|GLRB|GLRA2|GLRA3|HTR3A|HTR3B	1.9205	-1.453
rosuvastatin	4	HMGCR inhibitor	HMGCR	1.9205	-1.4529
brivanib	2	FGFR inhibitor|VEGFR inhibitor	FGFR1|KDR|FLT1|FGFR2|FGFR3|FLT4|CYP3A4|KCNH2	1.9205	-1.4528
pergolide	5	Dopamine receptor agonist	DRD1|DRD2|ADRA2A|ADRA2B|ADRA2C|DRD3|DRD4|DRD5|HTR1A|HTR1B|HTR1D|HTR2A|HTR2B|HTR2C|KCNA5|ADRA1A|ADRA1B|ADRA1D	1.9205	-1.4527
valdecoxib	2	Cyclooxygenase inhibitor	PTGS2|CYP2C19|CA12	1.9205	-1.4526
mifobate	2	PPAR receptor antagonist	PPARG|REN	1.9205	-1.4526
mefenamic-acid	5	Cyclooxygenase inhibitor	PTGS2|PTGS1|KCNQ1|TRPM3	1.9205	-1.4526
PF-4800567	3	Casein kinase inhibitor	CSNK1E|CSNK1D	1.9205	-1.4526
BRD-K07888196	4	IGF-1 inhibitor	-666	1.9205	-1.4526
safingol	2	PKC inhibitor	PRKCA|TRPM3	1.9205	-1.4526
cyanopindolol	3	Adrenergic receptor antagonist	ADRB1|HTR1A|HTR1D	1.9205	-1.4525
ZM-39923	3	JAK inhibitor	JAK1|JAK3	1.9205	-1.4524
aniracetam	3	Glutamate receptor agonist	GRIA1|DRD2|GRIA2|GRIA3|HTR2A|GRIA4	1.9205	-1.4524
MD-920	2	NFKB inhibitor	AADACL2	1.9205	-1.4523
TAS-301	5	Calcium channel blocker	CAMK2A	1.9205	-1.4522
ampalex	3	Glutamate receptor agonist	GRIA1|GRIA2|GRIA3|GRIA4	1.9205	-1.4522
cefotiam	3	Bacterial cell wall synthesis inhibitor	-666	1.9205	-1.452
afloqualone	2	Acetylcholine receptor antagonist	-666	1.9205	-1.452
nisoldipine	5	Calcium channel blocker	CACNA1C|CACNA1D|CACNA1S|CYP3A5|CACNA1F|CACNA2D1|CACNB2	1.9205	-1.4517
foliosidine	4	Plant alkaloid	-666	1.9205	-1.4516
rivaroxaban	2	Coagulation factor inhibitor	F10|CYP2J2|CYP3A5	1.9205	-1.4516
acexamic-acid	2	Gastrin inhibitor|5-alpha reductase inhibitor|Reducing agent	GAST|SRD5A1	1.9205	-1.4515
inositol	3	Insulin sensitizer	CDIPT|GBA	1.9205	-1.4514
chlortalidone	2	Carbonic anhydrase inhibitor	CA7|CA1|CA12|CA14|CA4|SLC12A1|SLC12A3	1.9205	-1.4513
GR-79236	5	Adenosine receptor agonist	ADORA1|ADORA2A	1.9205	-1.4513
rosmarinic-acid	3	GABA receptor antagonist	MCL1|TYR	1.9205	-1.4513
STO-609	4	Calmodulin inhibitor	CAMKK1|CAMKK2	1.9205	-1.4512
fluocinolone-acetonide	2	Glucocorticoid receptor agonist	NR3C1|SERPINA6	1.9205	-1.4512
pyrazolanthrone	3	JNK inhibitor	MAPK10|MAPK8|MAPK9|TTK|LRRK2|MAPK8IP1	1.9205	-1.4511
AT-9283	3	Aurora kinase inhibitor|Abl inhibitor|Bcr-Abl inhibitor|FLT3 inhibitor|JAK inhibitor|Protein kinase inhibitor|Tubulin inhibitor	JAK2|AURKA|AURKB|JAK3|ABL1|BCR|FLT3|RPS6KA6|STK17A	1.9205	-1.4508
xylazine	3	Adrenergic receptor agonist	ADRA2A|ADRA2B|ADRA2C	1.9205	-1.4508
PK-11195	2	Benzodiazepine receptor antagonist	TSPO|NR1I2|NR1I3	1.9205	-1.4507
BAY-36-7620	2	Glutamate receptor antagonist	GRM1	1.9205	-1.4507
cianidanol	2	Fatty acid synthase inhibitor	FASN|SCN5A|PTGS1	1.9205	-1.4503
thiethylperazine	6	Dopamine receptor antagonist	DRD1|DRD2|DRD4	1.9205	-1.4503
danazol	3	Estrogen receptor antagonist|Progesterone receptor agonist	GNRHR|ESR1|CYP2C8|TNF|AR|CCL2|GNRHR2|PGR	1.9205	-1.4503
roscovitine	3	CDK inhibitor	CDK2|CDK9|CDK7|CDK1|CDK5	1.9205	-1.4503
JQ-1-R	3	Bromodomain inhibitor	-666	1.9205	-1.4503
staurosporine	4	PKC inhibitor	CDK2|GSK3B	1.9205	-1.4502
zidovudine	2	Reverse transcriptase inhibitor	TERT	1.9205	-1.45
thioperamide	3	Histamine receptor antagonist	HRH3|HRH4	1.9205	-1.4497
pranlukast	2	Leukotriene receptor antagonist	CYSLTR1|CYSLTR2|IL5|MUC2|NFKB1|RNASE3|TNF	1.9205	-1.4497
nefopam	2	Cyclooxygenase inhibitor	-666	1.9205	-1.4496
icariin	3	Phosphodiesterase inhibitor	NMUR2|SORD|PDE5A	1.9205	-1.4496
GSK-0660	3	PPAR receptor antagonist	PPARD	1.9205	-1.4496
sulfadiazine	3	Bacterial antifolate	-666	1.9205	-1.4495
escitalopram	3	Selective serotonin reuptake inhibitor (SSRI)	SLC6A4|CYP2C19|ADRA1A|CHRM1|HRH1|SLC6A2|SLC6A3	1.9205	-1.4495
pinocembrin	4	CYP1B1 inhibitor	AR|SRD5A1|SRD5A2|CYP1B1	1.9205	-1.4492
ergocryptine	5	Dopamine receptor agonist	-666	1.9205	-1.4492
palomid-529	3	AKT inhibitor|FGFR inhibitor|MTOR inhibitor|VEGFR inhibitor	MTOR|FGF2	1.9205	-1.4492
levocetirizine	3	Histamine receptor antagonist	HRH1|CXCL8	1.9205	-1.4491
BRD-K92073408	2	Progestogen hormone|Progesterone receptor agonist	PGR	1.9205	-1.4491
diethyltoluamide	5	DEET, activator of fly antenna ionotropic receptor IR40a	-666	1.9205	-1.449
pomalidomide	2	Angiogenesis inhibitor|TNF inhibitor	CRBN|TNF|CYP2C19|PTGS2	1.9205	-1.449
chloroquine	2	Antimalarial	CYP2C8|GSTA2|MRGPRX1|TLR9|TNF	1.9205	-1.449
mocimycin	3	Protein synthesis inhibitor	-666	1.9205	-1.449
teroxirone	3	DNA inhibitor	-666	1.9205	-1.449
PF-04217903	3	MET inhibitor	MET	1.9205	-1.4488
BRD-K63792901	5	Acetylcholine receptor agonist	-666	1.9205	-1.4487
indiplon	2	Benzodiazepine receptor agonist|GABA receptor agonist	GABRA1|GABRA2|GABRA3|GABRA5	1.9205	-1.4486
methimazole	3	Antithyroid agent	TPO	1.9205	-1.4485
dapsone	3	Bacterial antifolate	DHFR	1.9205	-1.4485
azasetron	4	Serotonin receptor antagonist	HTR3A|HTR3B	1.9205	-1.4485
methylnaltrexone	2	Opioid receptor antagonist	OPRM1|OPRK1|OPRD1	1.9205	-1.4484
benzthiazide	3	Carbonic anhydrase inhibitor	CA2|SLC12A3|CA1|CA12|CA4|CA9	1.9205	-1.4484
6-benzylaminopurine	3	Purinergic receptor activator	-666	1.9205	-1.4484
isoniazid	3	Bacterial cell wall synthesis inhibitor|Cyclooxygenase inhibitor	CYP2E1|CYP1A2|CYP2C19|CYP2C8|CYP3A4	1.9205	-1.4484
Y-39983	2	Rho associated kinase inhibitor	ROCK1|ROCK2	1.9205	-1.4484
SB-221284	3	Serotonin receptor antagonist	HTR2B|HTR2C|HTR2A	1.9205	-1.4483
LFM-A13	2	BTK inhibitor	BTK	1.9205	-1.4482
TGX-221	3	PI3K inhibitor	PIK3CB|PIK3CD	1.9205	-1.4482
TIC-10	2	AKT inhibitor|TRAIL modulator	-666	1.9205	-1.4481
BRD-K84798689	2	Potassium channel activator	-666	1.9205	-1.448
mirin	5	MRE11A exonuclease inhibitor	MRE11A	1.9205	-1.448
sparfosic-acid	2	Aspartate carbamoyltransferase inhibitor	CAD	1.9205	-1.4479
trimethoprim	2	Dihydrofolate reductase inhibitor	CYP2C8|SLC22A2|DHFR|TYMS	1.9205	-1.4478
mepyramine	3	Histamine receptor antagonist	HRH1	1.9205	-1.4474
HO-013	3	PPAR receptor agonist	PPARG	1.9205	-1.4474
digoxin	5	Na/K-ATPase inhibitor	ATP1A1|ABCB1|RORC|SLCO1B3	1.9205	-1.4474
nimetazepam	2	GABA receptor agonist	GABRA1|GABRA2	1.9205	-1.4472
pifithrin-mu	5	p53 inhibitor	HSPA1A|TP53	1.9205	-1.4472
SB-216641	3	Serotonin receptor antagonist	HTR1D|HTR1B|HTR1A|HTR2A|HTR2B|HTR2C	1.9205	-1.447
CT-7758	3	Integrin inhibitor	ITGA4	1.9205	-1.447
sulindac	2	Cyclooxygenase inhibitor	PTGS1|PTGS2|AKR1B1|MAPK3|PPARD|PTGDR2	1.9205	-1.447
enzastaurin	2	PKC inhibitor	PRKCB|AKT1|GSK3B|PRKCA|PRKCD|PRKCG	1.9205	-1.4469
orciprenaline	4	Adrenergic receptor agonist	-666	1.9205	-1.4468
acarbose	2	Glucosidase inhibitor	GAA|MGAM|AMY2A|SI	1.9205	-1.4467
mupirocin	5	Isoleucyl-tRNA synthetase inhibitor	-666	1.9205	-1.4466
AMG-208	2	Tyrosine kinase inhibitor	MET	1.9205	-1.4466
cladribine	3	Adenosine deaminase inhibitor|Ribonucleoside reductase inhibitor	ADA|PNP|POLA1|POLE|POLE2|POLE3|POLE4|RRM1|RRM2|RRM2B	1.9205	-1.4465
BRD-K20986251	2	FXR antagonist|Vitamin D receptor agonist	NR1I2|VDR|MDM2|MDM4|PTPN1|GPBAR1|NR1H4	1.9205	-1.4461
bitopertin	2	Glycine transporter inhibitor	SLC6A9|SLC6A5	1.9205	-1.4461
MDL-73005EF	2	Serotonin receptor antagonist	HTR1A	1.9205	-1.446
rucaparib	2	PARP inhibitor	PARP1|PARP2	1.9205	-1.4456
leu-enkephalin	4	Opioid receptor agonist	OPRD1|OPRM1	1.9205	-1.4455
quetiapine	2	Dopamine receptor antagonist|Serotonin receptor antagonist	DRD2|HTR1A|HTR2A|DRD1|HRH1|HTR1D|HTR1E|ADRA1A|ADRA1B|ADRA1D|ADRA2A|ADRA2B|ADRA2C|CHRM1|CHRM2|CHRM3|CHRM4|CHRM5|DRD3|DRD4|DRD5|HTR1B|HTR1F|HTR2C|HTR3A|HTR6|HTR7|SLC6A2	1.9205	-1.4454
tedizolid	2	Bacterial 50S ribosomal subunit inhibitor	-666	1.9205	-1.4453
tropisetron	2	Serotonin receptor antagonist	HTR3A|GLRA1|GLRA2|GLRB|HTR4	1.9205	-1.4452
dexamethasone	3	Glucocorticoid receptor agonist	NR3C1|CYP3A4|CYP3A5|ANXA1|NOS2|NR0B1|NR3C2	1.9205	-1.4449
roxarsone	3	Antiprotozoal	-666	1.9205	-1.4448
harpagoside	3	Acetylcholinesterase inhibitor	NOS2|PTGS2	1.9205	-1.4447
ABT-724	2	Dopamine receptor agonist	DRD4	1.9205	-1.4446
pregnenolone	5	Glutamate receptor antagonist	PGR|CYP17A1|SULT2B1	1.9205	-1.4446
flupirtine	2	Glutamate receptor antagonist	KCNQ2|KCNQ3|ADRA2A|KCNQ1	1.9205	-1.4445
BRD-K33583600	2	Guanylate cyclase activator	AKR1B1|HRH2|SIRT1|GABBR1	1.9205	-1.4445
FPL-64176	2	Calcium channel activator	CACNA1C|CACNA1S	1.9205	-1.4445
urea	2	Hydroxy radical formation stimulant	ARG1|CA2|CTNNB1	1.9205	-1.4444
LY-2090314	3	GSK inhibitor	GSK3B	1.9205	-1.4443
BRD-K42205652	3	Src inhibitor|Syk inhibitor	-666	1.9205	-1.4442
pravastatin	4	HMGCR inhibitor	HMGCR|SLCO1B1	1.9205	-1.4441
fluoropyruvate	3	PDK inhibitor	-666	1.9205	-1.4441
CI-966	3	GAT inhibitor	SLC6A1	1.9205	-1.4439
phenylbutazone	2	Cyclooxygenase inhibitor|Prostanoid receptor antagonist	PTGS2|PTGS1|PTGIS	1.9205	-1.4439
EO-1428	2	P38 MAPK inhibitor	MAPK11|MAPK14	1.9205	-1.4438
halcinonide	5	Glucocorticoid receptor agonist	NR3C1	1.9205	-1.4438
MDL-28170	2	Calpain inhibitor	CTSB|CAPN1	1.9205	-1.4438
paxilline	2	Potassium channel antagonist	KCNMA1	1.9205	-1.4437
BRD-K08703257	3	PARP inhibitor	-666	1.9205	-1.4435
ICI-192605	3	Thromboxane receptor antagonist	TBXA2R	1.9205	-1.4432
tivantinib	2	Tyrosine kinase inhibitor	MET	1.9205	-1.4432
dibenzepin	2	Norepinephrine inhibitor	-666	1.9205	-1.4431
BRD-K45330754	3	Estrogen receptor agonist	ESR1|ESR2|ESRRG|ESRRB	1.9205	-1.4431
milacemide	3	Monoamine oxidase inhibitor	MAOB	1.9205	-1.443
CP-55940	5	Cannabinoid receptor agonist	CNR1|CNR2|GPR55	1.9205	-1.443
PKCbeta-inhibitor	4	PKC inhibitor	-666	1.9205	-1.443
IC-261	3	Casein kinase inhibitor	CSNK1E|CSNK1A1|CSNK1D|CSNK1G2	1.9205	-1.443
bortezomib	3	NFKB inhibitor|Proteasome inhibitor	PSMB5|PSMB1|PSMB2|CASP3|CYP2C19|NFKB1|PSMA1|PSMA2|PSMA3|PSMA4|PSMA5|PSMA6|PSMA7|PSMA8|PSMB10|PSMB11|PSMB3|PSMB4|PSMB6|PSMB7|PSMB8|PSMB9|PSMD1|PSMD2|RELA	1.9205	-1.4428
carbofuran	2	Cholinesterase inhibitor	-666	1.9205	-1.4427
siguazodan	2	Phosphodiesterase inhibitor	PDE3A	1.9205	-1.4427
bezafibrate	3	PPAR receptor agonist	PPARA|PPARD|PPARG|HSD11B1|LPL	1.9205	-1.4426
valdecoxib	2	Cyclooxygenase inhibitor	PTGS2|CYP2C19|CA12	1.9205	-1.4425
spectinomycin	3	Bacterial 30S ribosomal subunit inhibitor	-666	1.9205	-1.4425
gemfibrozil	2	Lipoprotein lipase activator	PPARA|CYP2C8|LPL|SLCO1B1|SLCO1B3|SLCO2B1	1.9205	-1.4423
MG-132	3	Proteasome inhibitor	PSMB1	1.9205	-1.4422
VX-222	2	HCV inhibitor	-666	1.9205	-1.4422
irbesartan	2	Angiotensin receptor antagonist	AGTR1|JUN|SLC10A1	1.9205	-1.4422
TPCA-1	2	IKK inhibitor	IKBKB	1.9205	-1.4421
BRL-50481	3	Phosphodiesterase inhibitor	PDE7A|PDE7B	1.9205	-1.4421
oxetacaine	2	Anesthetic - local	-666	1.9205	-1.442
dipyridamole	3	Phosphodiesterase inhibitor	PDE5A|ADA|PDE10A|PDE4A|PDE7B|PDE8A|PDE8B|SLC29A1|PDE1A|PDE1B|PDE1C|PDE2A|PDE3A|PDE3B|PDE4B|PDE4C|PDE4D|PDE6A|PDE6B|PDE6C|PDE6D|PDE6G|PDE6H|PDE7A|PDE9A	1.9205	-1.442
AT-406	3	IAP antagonist	-666	1.9205	-1.4419
HMN-214	3	PLK inhibitor	FLT3|KDR|KIT|FLT4|PDGFRB|CSF1R|FLT1|RET|FGFR1|PDGFRA	1.9205	-1.4419
fenthion	3	Cholinesterase inhibitor	-666	1.9205	-1.4418
BRD-A18763547	2	Cytochrome P450 inhibitor	-666	1.9203	-1.4416
nilotinib	3	Bcr-Abl inhibitor|Abl inhibitor	ABL1|KIT|BCR|CYP2B6|CYP2C8|DDR1|DDR2|PDGFRA	1.9203	-1.4416
amiloride	2	Sodium channel inhibitor	SCNN1A|ASIC1|ASIC2|SCNN1B|SCNN1G|AOC1|ASIC3|PKD2|PKD2L1|PLAU|SCNN1D|SLC9A1|TRPC7|TRPV2	1.9203	-1.4415
l-bso	5	Glutathione transferase inhibitor	-666	1.9203	-1.4415
alendronic-acid	3	Bone resorption inhibitor	-666	1.9203	-1.4414
caffeine	3	Adenosine receptor antagonist|Phosphodiesterase inhibitor	ADORA1|ADORA2A|ADORA2B|ATM|ITPR1|RYR1|ATR|ADORA3|ITPR2|ITPR3|PDE10A|PDE11A|PDE1A|PDE1B|PDE1C|PDE2A|PDE3A|PDE3B|PDE4A|PDE4B|PDE4C|PDE4D|PDE5A|PDE6A|PDE6B|PDE6C|PDE7A|PDE7B|PDE8A|PDE8B|PDE9A|PIK3CA|PIK3CB|PIK3CD|PRKDC|RYR2|RYR3	1.9202	-1.4413
mupirocin	5	Isoleucyl-tRNA synthetase inhibitor	-666	1.9202	-1.4413
oxymetazoline	3	Adrenergic receptor agonist	ADRA1A|ADRA2A|ADRA1B|ADRA1D|ADRA2B|ADRA2C|CYP2C19|HTR1B|HTR1D|HTR2C	1.9198	-1.4408
ubenimex	2	Leukotriene inhibitor	LTA4H|ANPEP|RNPEP	1.9198	-1.4408
CAY-10578	3	Casein kinase inhibitor	-666	1.9197	-1.4406
MLN-8054	2	Aurora kinase inhibitor|Protein kinase inhibitor|Tubulin inhibitor	AURKA	1.9197	-1.4406
tramiprosate	2	Beta amyloid inhibitor	APP	1.9194	-1.4404
mianserin	3	Serotonin receptor antagonist	HTR2A|HTR2C|ADRA1A|ADRA1B|ADRA1D|HRH1|HTR2B|HTR6|HTR7|ADRA2A|ADRA2B|ADRA2C|DRD1|DRD2|DRD3|DRD5|HRH2|HRH4|HTR1A|HTR1F|OPRK1|SLC6A2|SLC6A3|SLC6A4	1.919	-1.4401
atovaquone	2	Mitochondrial inhibitor	DHODH	1.9188	-1.44
cortisone-acetate	2	Glucocorticoid receptor agonist	NR3C1	1.9188	-1.44
memantine	2	Glutamate receptor antagonist	GRIN1|CYP2E1|CHRFAM7A|DRD2|GRIN2A|GRIN2B|GRIN3A|HTR3A	1.9188	-1.44
vicriviroc	2	CC chemokine receptor antagonist	CCR5	1.9187	-1.4399
loxoprofen	2	Cyclooxygenase inhibitor|Prostanoid receptor antagonist	PTGS2	1.9187	-1.4398
L-694247	3	Serotonin receptor agonist	HTR1D|HTR1A|HTR1B	1.9187	-1.4398
sasapyrine	2	NFKB inhibitor	PTGS1|PTGS2	1.9187	-1.4397
eflornithine	3	Ornithine decarboxylase inhibitor	ODC1|ARG2	1.9182	-1.4393
FR-180204	3	MAP kinase inhibitor	MAPK1|MAPK3	1.9182	-1.4393
fomepizole	3	Alcohol dehydrogenase inhibitor	ADH1A|ADH1B|ADH1C|AKR1A1|CAT	1.918	-1.4392
AR-C133057XX	2	Nitric oxide synthase inhibitor	NOS2	1.918	-1.4392
propafenone	2	Antiarrhythmic	SCN5A|KCNH2|KCNK2|KCNK3|ADRB1|ADRB2|KCNA5	1.8926	-1.4391
cyclobenzaprine	2	Adrenergic receptor agonist|Serotonin receptor agonist	HTR2A	1.8834	-1.4389
YM-155	2	Survivin inhibitor	BIRC5	1.8836	-1.4389
LY-2090314	2	GSK inhibitor	GSK3B	1.8796	-1.4387
mestanolone	2	Androgen receptor antagonist	-666	1.8805	-1.4387
nifekalant	3	Potassium channel antagonist	-666	1.8773	-1.4385
gingerol	2	Nitric oxide synthase inhibitor	-666	1.8776	-1.4385
roscovitine	2	CDK inhibitor	CDK2|CDK9|CDK7|CDK1|CDK5	1.8769	-1.4384
rosiglitazone	2	PPAR receptor agonist|Insulin sensitizer	PPARG|CYP2C8|INS|ACSL4|FFAR1|TRPC5|TRPM3	1.8757	-1.4383
ketotifen	2	Histamine receptor agonist|Leukotriene receptor antagonist|Phosphodiesterase inhibitor	HRH1|PDE4A|PDE4B|PDE4C|PDE4D|PDE7A|PDE7B|PDE8A|PDE8B|PGD	1.8758	-1.4383
etofylline-clofibrate	2	Platelet aggregation inhibitor|Lipase clearing factor inhibitor	LPL|PPARA	1.8751	-1.4382
lomerizine	5	Calcium channel blocker	ABCB1|CACNA1B|SCN5A	1.8753	-1.4382
PF-562271	2	Focal adhesion kinase inhibitor	PTK2|PTK2B	1.8748	-1.4381
imipramine	2	Norepinephrine inhibitor|Serotonin reuptake inhibitor	SLC6A2|SLC6A4|CHRM2|CYP2C19|ADRA1A|ADRA1B|ADRA1D|CHRM1|CHRM3|CHRM4|CHRM5|DRD1|DRD2|DRD5|HRH1|HTR1A|HTR2A|HTR2C|HTR6|HTR7|KCND2|KCND3|KCNH1|KCNH2|SLC6A3	1.8747	-1.438
BRD-K74430258	5	Organic compound	-666	1.8743	-1.4379
ticagrelor	2	Purinergic receptor antagonist	P2RY12|CYP3A5	1.8741	-1.4378
AS-703026	5	MEK inhibitor	MAP2K1|MAP2K2	1.8737	-1.4377
etodolac	4	Cyclooxygenase inhibitor	PTGS2|TRPV1|PTGS1|RXRA	1.8738	-1.4377
dantrolene	2	Calcium channel blocker	RYR1|RYR3	1.8738	-1.4377
CP-55940	5	Cannabinoid receptor agonist	CNR1|CNR2|GPR55	1.8732	-1.4376
denbufylline	4	Phosphodiesterase inhibitor	-666	1.8733	-1.4376
HNHA	4	HDAC inhibitor	-666	1.8727	-1.4375
phenazone	2	Cyclooxygenase inhibitor	PTGS1|PTGS2	1.8728	-1.4375
otenzepad	2	Acetylcholine receptor antagonist	CHRM2|CHRM1|CHRM3|CHRM4|CHRM5	1.872	-1.4374
alrestatin	5	Aldose reductase inhibitor	AKR1B1	1.8718	-1.4373
BRD-K96188950	3	NFKB inhibitor|HIV inhibitor	-666	1.872	-1.4373
buspirone	3	Serotonin receptor agonist	HTR1A|DRD2	1.8703	-1.4372
PHA-767491	3	CDC inhibitor	CDK1|RPS6KB1	1.8704	-1.4372
AZD-2461	3	PARP inhibitor	-666	1.8682	-1.437
LY-364947	3	TGF-beta receptor inhibitor|P38 MAPK inhibitor	TGFBR1	1.8682	-1.437
MF-101	2	Estrogen receptor agonist	ESR2|XDH|CYP19A1	1.8684	-1.437
imidapril	2	ACE inhibitor	ACE	1.8648	-1.4368
rimonabant	2	Cannabinoid receptor antagonist	CNR1|IL6|GPR55	1.8655	-1.4368
TH-302	3	DNA alkylating agent	-666	1.8639	-1.4367
griseofulvin	5	Tubulin inhibitor	KRT12	1.8594	-1.4364
WAY-161503	3	Serotonin receptor agonist	HTR2C	1.8531	-1.4361
dicloxacillin	2	Bacterial cell wall synthesis inhibitor	-666	1.8489	-1.4359
clenbuterol	2	Adrenergic receptor agonist	ADRB2|ADRB1|ADRB3|NGF|TNF	1.8494	-1.4359
bumetanide	3	Solute carrier family member inhibitor	SLC12A1|SLC12A2|CFTR|GPR35|SLC12A4|SLC12A5	1.8498	-1.4359
umeclidinium	2	Acetylcholine receptor antagonist	CHRM3|CHRM1|CHRM2	1.8425	-1.4356
BRD-K75181824	3	Inhibitor of methyl esterification of geranylgeranylated proteins	-666	1.8371	-1.4355
BAY-36-7620	3	Glutamate receptor antagonist	GRM1	1.834	-1.4354
milrinone	3	Phosphodiesterase inhibitor	PDE3A|PDE2A|PDE3B|PDE5A	1.8348	-1.4354
hydrastinine	3	Haemostatic agent	-666	1.8323	-1.4353
econazole	3	Lanosterol demethylase inhibitor|Bacterial cell wall synthesis inhibitor|Sterol demethylase inhibitor	CYP51A1|NPY1R|NPY2R|TRPM2|TRPV5	1.8324	-1.4353
ranitidine	3	Histamine receptor antagonist	HRH2|SLC22A2	1.8295	-1.4352
oxcarbazepine	2	Sodium channel inhibitor	SCN1A|SCN3A|SCN5A|CYP2C19|CYP3A4|CYP3A5|SCN10A|SCN11A|SCN2A|SCN4A|SCN7A|SCN8A|SCN9A	1.8297	-1.4352
methylprednisolone	2	Glucocorticoid receptor agonist	NR3C1	1.8291	-1.4351
josamycin	3	Bacterial 50S ribosomal subunit inhibitor	-666	1.8271	-1.435
PSI-6130	2	RNA polymerase inhibitor	-666	1.8273	-1.435
FGIN-1-27	2	Inositol monophosphatase inhibitor	TSPO	1.8254	-1.4348
spiperone	3	Dopamine receptor antagonist	DRD2|ADRA1A|DRD3|DRD4|HTR1A|HTR2A|HTR7|ADRA1B|ADRA1D|DRD1|DRD5|HTR1D|HTR2B|HTR2C|HTR6	1.8236	-1.4345
anacetrapib	2	Cholesterol inhibitor	CETP	1.8229	-1.4344
GDC-0834	2	BTK inhibitor	BTK	1.822	-1.4343
BRD-K47000838	2	Tubulin inhibitor	ACTB	1.8217	-1.4342
pirfenidone	3	TGF-beta receptor inhibitor	TNF|MAPK14|TNFRSF1A|FURIN	1.8211	-1.4341
LY-165163	4	Serotonin receptor antagonist	HTR1A|HTR1D	1.8211	-1.4341
doxylamine	4	Histamine receptor antagonist	HRH1|CHRM1	1.8214	-1.4341
bicalutamide	3	Androgen receptor antagonist	AR|CYP2C19	1.8204	-1.4339
SA-94315	3	Caspase inhibitor	CASP3	1.8201	-1.4338
BRD-K97440753	3	Adrenergic receptor antagonist|Prolactin inhibitor	HTR2A|ADRA1A|ADRB1|DRD1|DRD2|DRD3|DRD4|DRD5|HTR1A|HTR3A|HTR4|HTR5A|HTR6|HTR7	1.8202	-1.4338
pheniramine	5	Histamine receptor antagonist	HRH1	1.8194	-1.4336
CGP-52432	3	GABA receptor antagonist	GABBR1	1.8193	-1.4335
NVP-BHG712	2	Ephrin inhibitor	EPHB4	1.8193	-1.4335
3-CPMT	2	Dopamine receptor antagonist	-666	1.8193	-1.4335
picolinic-acid	2	Chelating agent	-666	1.8193	-1.4335
irsogladine	5	Phosphodiesterase inhibitor	PDE4A	1.8193	-1.4335
MK-0752	2	Gamma secretase inhibitor	-666	1.8192	-1.4334
carbacyclin	2	PPAR receptor agonist	PTGIR|PPARD	1.8192	-1.4334
BRD-K29133151	2	Thromboxane receptor antagonist	-666	1.819	-1.4333
ZM-447439	2	Aurora kinase inhibitor	AURKA|AURKB	1.819	-1.4333
oxprenolol	4	Adrenergic receptor antagonist	ADRB1|ADRB2	1.819	-1.4333
NSC-95397	2	CDC inhibitor	CASP3|CDC25A|CDC25B	1.8187	-1.4331
gossypol	2	BCL inhibitor|MCL1 inhibitor	BCL2|BCL2L1|MCL1|BCL2L2|CTGF|EGF	1.8188	-1.4331
ibuprofen	5	Cyclooxygenase inhibitor	PTGS1|PTGS2	1.8183	-1.4329
zonisamide	5	Sodium channel inhibitor|Calcium channel blocker	SCN1A|CA1|CA12|CA7|SCN11A|SCN2A|SCN3A|SCN4A|SCN5A|SCN9A|CA10|CA11|CA13|CA14|CA2|CA3|CA4|CA5A|CA5B|CA6|CA8|CA9|CACNA1G|CACNA1H|CACNA1I|MAOA|MAOB|SCN10A|SCN1B|SCN2B|SCN3B|SCN4B|SCN7A|SCN8A	1.8183	-1.4329
pritelivir	2	Helicase primase inhibitor	-666	1.8184	-1.4329
isorotenone	3	Mitochondrial inhibitor|NADH-ubiquinone oxidoreductase (Complex I) inhibitor	-666	1.8184	-1.4329
palmitoylethanolamide	3	Cannabinoid receptor agonist	CNR2|GPR119|GPR55	1.8177	-1.4326
carisoprodol	2	Acetylcholine receptor antagonist	CYP2C19	1.8172	-1.4324
tofacitinib	3	JAK inhibitor	JAK3|JAK1|JAK2|CYP2C19|TYK2	1.8172	-1.4324
VU-0420363-1	4	SARS coronavirus 3C-like protease inhibitor	-666	1.8165	-1.4321
tiratricol	3	Thyroid hormone stimulant	THRB|THRA	1.8162	-1.432
BRD-K97330509	3	Src inhibitor	-666	1.8163	-1.432
nocodazole	2	Tubulin inhibitor	HPGDS	1.8161	-1.4319
YM-155	3	Survivin inhibitor	BIRC5	1.8154	-1.4317
neurodazine	5	Neurogenesis of non-pluripotent C2C12 myoblast inducer	-666	1.815	-1.4316
clofoctol	2	Bacterial protein synthesis inhibitor	-666	1.8145	-1.4315
volasertib	3	PLK inhibitor	PLK1	1.8146	-1.4315
masitinib	3	KIT inhibitor|PDGFR inhibitor|Src inhibitor	KIT|FGFR3|LYN|PDGFRB|PDGFRA	1.8147	-1.4315
iso-olomoucine	3	CDK inhibitor	-666	1.8148	-1.4315
SB-225002	2	CC chemokine receptor antagonist	CXCR2	1.8141	-1.4314
niguldipine	2	Adrenergic receptor antagonist|Calcium channel blocker	ADRA1A|CACNA1C	1.8142	-1.4314
talipexole	3	Adrenergic receptor agonist|Dopamine receptor agonist	DRD2|HTR3A|ADRA2A	1.8144	-1.4314
L-701324	3	Glutamate receptor antagonist	GRIN1|GRIN2A|GRIN2B|GRIN2C|GRIN2D	1.8138	-1.4313
travoprost	3	Prostanoid receptor agonist	PTGFR	1.8131	-1.4311
edaravone	3	Nootropic agent	BCL2	1.8132	-1.4311
L-368899	5	Oxytocin receptor antagonist	OXTR|OXT|AVPR1A|AVPR2	1.8127	-1.431
iopromide	2	Radiopaque medium	-666	1.8124	-1.4309
AG-370	3	PDGFR inhibitor	PDGFRB	1.8119	-1.4307
ipidacrine	4	Acetylcholinesterase inhibitor	ACHE	1.812	-1.4307
floxuridine	5	DNA synthesis inhibitor	TYMS	1.8115	-1.4306
nimesulide	3	Cyclooxygenase inhibitor	PTGS2|LTF|PLA2G2E|PTGS1	1.8117	-1.4306
mepazine	3	Mucus protecting agent	MALT1	1.8112	-1.4305
brompheniramine	3	Histamine receptor antagonist	HRH1|CHRM1|CHRM2|CHRM3|CHRM4|CHRM5	1.8114	-1.4305
C-646	2	Histone acetyltransferase inhibitor	EP300	1.8109	-1.4303
BRD-K83354763	5	NFKB inhibitor	-666	1.8097	-1.4301
parbendazole	3	Tubulin inhibitor	TUBB	1.8097	-1.4301
levofloxacin	3	Bacterial DNA Gyrase inhibitor	TOP2A	1.809	-1.4299
SU-1498	3	VEGFR inhibitor	ERBB2	1.809	-1.4299
GP-2a	3	Cannabinoid receptor agonist	CNR2	1.8081	-1.4297
rilmenidine	2	Adrenergic receptor agonist|Imidazoline receptor agonist	NISCH|ADRA2A	1.8076	-1.4296
motesanib	2	KIT inhibitor|PDGFR inhibitor|VEGFR inhibitor	FLT1|FLT4|KDR|KIT|PDGFRA|RET	1.8076	-1.4296
rutin	3	Antioxidant|Capillary stabilizing agent|Nitric oxide scavenger	AKR1C3|AKR1B1	1.8078	-1.4296
balsalazide	2	Cyclooxygenase inhibitor	PTGS1|PTGS2|ALOX5|PPARG	1.8078	-1.4296
SKF-86002	2	P38 MAPK inhibitor	ALOX5|MAPK14	1.8064	-1.4294
flavanone	3	11-beta-HSD1 inhibitor	-666	1.8055	-1.4293
fluphenazine	2	Dopamine receptor antagonist	DRD2|DRD1|CHRNA7|CALM1|DRD5|HRH1|HTR2A|HTR6|HTR7	1.8051	-1.4292
heraclenol	3	Vitamin K antagonist	-666	1.8051	-1.4292
vindesine	4	Tubulin inhibitor	TUBB|TUBB1	1.8041	-1.4291
PCO-400	5	Potassium channel activator	KCNJ8|ABCC9	1.8043	-1.4291
stavudine	2	DNA inhibitor|Reverse transcriptase inhibitor	-666	1.8009	-1.4287
verapamil	3	Calcium channel blocker	CACNA1C|CACNA1D|CACNA1G|CACNA1S|CYP2C8|CYP2E1|CYP3A5|CYP3A7|DRD2|CACNA1A|CACNA1B|CACNA1F|CACNA1I|CACNB1|CACNB2|CACNB3|CACNB4|CYP3A4|KCNA10|KCNA7|KCNH2|KCNJ11|NALCN|SCN5A|SLC29A4|SLC6A4	1.8009	-1.4287
APO-866	2	NAMPT inhibitor	-666	1.8011	-1.4287
emodic-acid	3	Laxative	-666	1.8004	-1.4286
timolol	2	Adrenergic receptor antagonist	ADRB2|ADRB1	1.7988	-1.4285
cromoglicic-acid	2	Immunosuppressant	KCNMA1|S100P	1.7992	-1.4285
aspirin	2	Cyclooxygenase inhibitor	PTGS1|PTGS2|TP53|AKR1C1|ASIC3|EDNRA|HSPA5|IKBKB|NFKB1|NFKB2|NFKBIA|PRKAA1|PRKAA2|PRKAB1|PRKAB2|PRKAG1|PRKAG2|PRKAG3|RPS6KA3	1.7984	-1.4284
MF-101	3	Estrogen receptor agonist	ESR2|XDH|CYP19A1	1.7984	-1.4284
exemestane	3	Aromatase inhibitor	CYP19A1	1.7946	-1.4282
mefenamic-acid	3	Cyclooxygenase inhibitor	PTGS2|PTGS1|KCNQ1|TRPM3	1.7953	-1.4282
IC-261	3	Casein kinase inhibitor	CSNK1E|CSNK1A1|CSNK1D|CSNK1G2	1.7954	-1.4282
ramatroban	2	Prostanoid receptor antagonist	TBXA2R|PTGDR2|CCL2	1.7922	-1.4281
trazodone	2	Adrenergic receptor antagonist|Serotonin receptor antagonist|Serotonin reuptake inhibitor	SLC6A4|HTR2A|HTR2C|ADRA1A|ADRA2A|HRH1|HTR1A|HTR2B	1.7935	-1.4281
XMD-885	2	MAP kinase inhibitor	MAPK7|LRRK2	1.7863	-1.4279
bendamustine	3	DNA inhibitor	-666	1.7852	-1.4278
BI-78D3	4	JNK inhibitor	MAPK8	1.7652	-1.4277
MRS-1754	2	Adenosine receptor antagonist	ADORA2B	1.766	-1.4277
KIN001-127	3	ITK inhibitor	ITK	1.7634	-1.4275
BRD-K50311478	5	Chymotrypsin inhibitor	-666	1.7618	-1.4273
mometasone	3	Glucocorticoid receptor agonist|Immunosuppressant	NR3C1	1.7613	-1.4272
lenvatinib	3	FGFR inhibitor|KIT inhibitor|PDGFR inhibitor|VEGFR inhibitor	KDR|FLT4|FGFR1|FLT1|KIT|FGFR2|FGFR3|FGFR4|PDGFB|PDGFRB|RET	1.7603	-1.4266
iopanoic-acid	2	Thyroid hormone inhibitor	-666	1.7603	-1.4263
bitopertin	2	Glycine transporter inhibitor	SLC6A9|SLC6A5	1.7603	-1.4262
BRD-K63750851	3	Dehydrogenase inhibitor|Inositol monophosphatase inhibitor	IMPDH1|IMPDH2	1.7603	-1.4261
SKF-77434	5	Dopamine receptor agonist	DRD1	1.7603	-1.4261
SC-560	3	Cyclooxygenase inhibitor	PTGS1	1.7603	-1.4261
XL-147	3	PI3K inhibitor	PIK3CG|PIK3CA|PIK3CD	1.7603	-1.426
FGIN-1-27	2	Inositol monophosphatase inhibitor	TSPO	1.7603	-1.4259
barasertib	2	Aurora kinase inhibitor	AURKB|AURKA	1.7603	-1.4259
acarbose	2	Glucosidase inhibitor	GAA|MGAM|AMY2A|SI	1.7603	-1.4259
barasertib-HQPA	3	Aurora kinase inhibitor	AURKB|AURKC|AURKA	1.7603	-1.4258
ML-281	3	Serine/threonine kinase inhibitor	STK33	1.7603	-1.4258
imatinib	3	PDGFR inhibitor|Bcr-Abl inhibitor|KIT inhibitor	ABL1|KIT|PDGFRA|BCR|CSF1R|PDGFRB|ABCG2|CYP2C19|CYP2C8|CYP3A5|DDR1|NTRK1|RET	1.7603	-1.4258
AR-A014418	3	GSK inhibitor	GSK3B	1.7603	-1.4257
YK-4279	2	Apoptosis stimulant|ETV1 inhibitor	EWSR1|FLI1|DHX9	1.7603	-1.4257
CI-976	5	ACAT inhibitor	SOAT1|ACAT1|CES1	1.7603	-1.4257
pirinixic-acid	2	PPAR receptor agonist	PPARA	1.7603	-1.4255
UNC-0638	2	HMTase inhibitor	EHMT1|EHMT2	1.7603	-1.4253
benzyl-alcohol	3	Anesthetic - local	-666	1.7603	-1.4252
LY-2109761	3	TGF-beta receptor inhibitor	TGFBR1|TGFBR2	1.7603	-1.425
GW-501516	5	PPAR receptor agonist|Insulin sensitizer	PPARD|INS|PPARA	1.7601	-1.4247
mexiletine	3	Sodium channel inhibitor	SCN5A|CYP2B6|CYP2E1|KCNK2|KCNK3|AHR|SCN4A	1.7598	-1.4246
fluspirilene	2	Dopamine receptor antagonist	DRD2|HTR2A|CACNG1|HRH1|HTR1A|HTR1D|HTR1E	1.7599	-1.4246
zolantidine	3	Histamine receptor antagonist	-666	1.7596	-1.4245
mestinon	4	Cholinesterase inhibitor	ACHE|BCHE	1.7596	-1.4245
tibolone	3	Estrogen receptor agonist|Androgen receptor agonist|Progesterone receptor agonist	ESR1|AR|PGR|STS	1.7593	-1.4244
solanine	3	Acetylcholinesterase inhibitor	-666	1.7594	-1.4244
lasalocid	2	Bacterial permeability inducer	-666	1.7589	-1.4243
XMD-1150	2	LRRK inhibitor	LRRK2	1.759	-1.4243
phensuximide	2	Succinimide antiepileptic	CACNA1G|CACNA1H|CACNA1I	1.7586	-1.4242
prostaglandin-a1	4	Prostanoid receptor antagonist|NFKB inhibitor	-666	1.7587	-1.4242
BRD-K84924563	2	Glutamate receptor antagonist|Glutaminase inhibitor	-666	1.7579	-1.4241
fomocaine	3	Voltage-gated sodium channel blocker	-666	1.7581	-1.4241
barasertib-HQPA	3	Aurora kinase inhibitor	AURKB|AURKC|AURKA	1.7582	-1.4241
epirizole	2	Cyclooxygenase inhibitor	PTGS1|PTGS2	1.7556	-1.4239
fluoropyruvate	5	PDK inhibitor	-666	1.7558	-1.4239
moexipril	3	ACE inhibitor	ACE|ACE2	1.7566	-1.4239
betamethasone	3	Glucocorticoid receptor agonist	NR3C1	1.7525	-1.4238
BRD-K03670461	5	EGFR inhibitor	EGFR	1.7549	-1.4238
guanabenz	4	Adrenergic receptor agonist	-666	1.7504	-1.4237
bazedoxifene	2	Selective estrogen receptor modulator (SERM)	ESR1|ESR2	1.7459	-1.4236
devazepide	5	CCK receptor antagonist	CCKAR	1.7433	-1.4235
linoleamide	3	ACAT inhibitor	SOAT1|SOAT2	1.7436	-1.4235
balapiravir	2	RNA polymerase inhibitor	-666	1.7436	-1.4235
AGI-5198	3	Isocitrate dehydrogenase inhibitor	IDH1	1.7408	-1.4234
BRD-K40853697	4	STAT inhibitor	-666	1.7392	-1.4233
limonin	3	HIV protease inhibitor	-666	1.74	-1.4233
histamine	3	Histamine receptor agonist	HRH2|HRH1|HRH3|HRH4|NOX3	1.7387	-1.4232
fasudil	3	Rho associated kinase inhibitor	ROCK1|ROCK2|PKIA|PRKACA	1.7369	-1.4231
L-368899	4	Oxytocin receptor antagonist	OXTR|OXT|AVPR1A|AVPR2	1.7375	-1.4231
BIBR-1532	2	Telomerase inhibitor	TERT	1.7359	-1.4229
purmorphamine	3	Smoothened receptor agonist	SMO|DHH|IHH|PTCH1	1.7344	-1.4228
flutamide	2	Androgen receptor antagonist	AR|CYP2C19|AHR	1.7345	-1.4228
EX-527	2	SIRT inhibitor	SIRT1	1.7345	-1.4228
BRD-K23875128	2	Rho associated kinase inhibitor	-666	1.7348	-1.4228
niridazole	3	Phosphofructokinase inhibitor	-666	1.7322	-1.4224
denbufylline	3	Phosphodiesterase inhibitor	-666	1.7324	-1.4224
PNU-120596	3	Acetylcholine receptor agonist	CHRNA7	1.7326	-1.4224
irsogladine	2	Phosphodiesterase inhibitor	PDE4A	1.7326	-1.4224
veratridine	5	Sodium channel activator	-666	1.7316	-1.4222
GDC-0879	3	RAF inhibitor	BRAF	1.7316	-1.4222
[truncated: 8,556 more rows]
